# Supplementary material for: AMDORAP: Non-targeted metabolic profiling based on high-resolution LC-MS
Source: BMC Bioinformatics. 2011 Jun 24;12:259. doi: 10.1186/1471-2105-12-259 (PMC3149581; doi:10.1186/1471-2105-12-259)
Supplement: Additional file 1 — A list of 890 compounds. This list contains 890 compounds associated with all reactions in B. subtilis of KEGG. [file 1471-2105-12-259-S1.XLSX]

## Sheet: Additional file 1
KEGG_ID	Formula	MW	Name
C00080	H	1.00783	H+
C00014	NH3	17.0265	NH3;Ammonia
C00001	H2O	18.0106	H2O;Water
C00237	CO	27.9949	CO;Carbonmonoxide
C00533	NO	29.998	Nitric oxide;NO;Nitrogenmonoxide
C00067	CH2O	30.0106	Formaldehyde;Methanal;Oxomethane;Oxomethylene;Methyleneoxide;Formalin
C00087	S	31.9721	Sulfur;S;Sulfur,precipitated
C00007	O2	31.9898	Oxygen;O2
C00704	O2	31.9898	O2.-;Superoxideanion;O2-
C00132	CH4O	32.0262	Methanol;Methylalcohol
C00283	H2S	33.9877	Hydrogen sulfide;Hydrogen-sulfide;H2S;Sulfide
C00027	H2O2	34.0055	H2O2;Hydrogenperoxide;Oxydol
C01327	HCl	35.9767	Hydrochloric acid;HCl;Hydrogenchloride;Hydrochloride
C00011	CO2	43.9898	CO2;Carbondioxide
C00084	C2H4O	44.0262	Acetaldehyde;Ethanal
C06548	C2H4O	44.0262	Ethylene oxide
C00488	CH3NO	45.0215	Formamide;Methanamide
C00058	CH2O2	46.0055	Formate;Methanoicacid;Formicacid
C00469	C2H6O	46.0419	Ethanol;Ethylalcohol;Methylcarbinol;Dehydratedethanol
C00088	HNO2	47.0007	Nitrite
C05985	C3H2O	54.0106	2-Propyn-1-al
C14818	Fe	55.9349	Fe2+;Fe(II);Ferrousion;Iron(2+)
C00033	C2H4O2	60.0211	Acetate;Aceticacid;Ethanoicacid;Glacialaceticacid
C00266	C2H4O2	60.0211	Glycolaldehyde;Hydroxyacetaldehyde
C00086	CH4N2O	60.0324	Urea;Carbamide
C00288	HCO3	60.9926	HCO3-;Bicarbonate;Hydrogencarbonate;Acidcarbonate
C00189	C2H7NO	61.0528	Ethanolamine;Aminoethanol;2-Hydroxyethylamine
C01353	H2CO3	62.0004	Carbonic acid;Dihydrogencarbonate;H2CO3
C12486	H3BO3	62.0175	Boric acid
C00244	HNO3	62.9956	Nitrate;Nitricacid
C00804	C3H2O2	70.0055	Propynoate;Propiolicacid;Acetylenecarboxylicacid;Acetylenemonocarboxylate
C05670	C3H6N2	70.0531	beta-Aminopropionitrile;3-Aminopropiononitrile
C00546	C3H4O2	72.0211	Methylglyoxal;Pyruvaldehyde;Pyruvicaldehyde;2-Ketopropionaldehyde;2-Oxopropanal
C01412	C4H8O	72.0575	Butanal;Butyraldehyde
C15809	C2H3NO2	73.0164	Iminoglycine;Iminoaceticacid
C05665	C3H7NO	73.0528	3-Aminopropanal;beta-Aminopropionaldehyde
C00048	C2H2O3	74.0004	Glyoxylate;Glyoxalate;Glyoxylicacid
C00163	C3H6O2	74.0368	Propanoate;Propionate;Propanoicacid;Propionicacid
C07447	C2H6N2O	74.048	Acetylhydrazine
C06142	C4H10O	74.0732	1-Butanol;n-Butanol
C00037	C2H5NO2	75.032	Glycine;Aminoaceticacid;Gly
C00160	C2H4O3	76.016	Glycolate;Glycolicacid;Hydroxyaceticacid
C06754	C2H3ClO	77.9872	Chloroacetaldehyde;2-Chloroethanal
C01528	H2Se	81.9322	Selenide;Hydrogenselenide
C00094	H2SO3	81.9725	Sulfite
C02218	C3H5NO2	87.032	2-Aminoacrylate;Dehydroalanine
C00555	C4H9NO	87.0684	4-Aminobutanal;4-Aminobutyraldehyde;Butyraldehyde,4-amino-
C00022	C3H4O3	88.016	Pyruvate;Pyruvicacid;2-Oxopropanoate;2-Oxopropanoicacid;Pyroracemicacid
C00222	C3H4O3	88.016	3-Oxopropanoate;Malonatesemialdehyde
C00246	C4H8O2	88.0524	Butanoic acid;Butanoate;Butyrate;Butyricacid
C00810	C4H8O2	88.0524	(R)-Acetoin;(R)-2-Acetoin;(R)-3-Hydroxy-2-butanone;(R)-Dimethylketol;(R)-3-Hydroxybutan-2-one
C16834	C5H12O	88.0888	1-Pentanol
C00134	C4H12N2	88.1	Putrescine;1,4-Butanediamine;1,4-Diaminobutane;Tetramethylenediamine;Butane-1,4-diamine
C00099	C3H7NO2	89.0477	beta-Alanine;3-Aminopropionicacid;3-Aminopropanoate
C00041	C3H7NO2	89.0477	L-Alanine;L-2-Aminopropionicacid;L-alpha-Alanine
C00133	C3H7NO2	89.0477	D-Alanine;D-2-Aminopropionicacid;D-Ala
C06613	C3H3ClO	89.9872	trans-3-Chloroallyl aldehyde;trans-3-Chloro-2-propenal
C16348	C3H3ClO	89.9872	cis-3-Chloroallyl aldehyde;cis-3-Chloro-2-propenal
C00209	C2H2O4	89.9953	Oxalate;Oxalicacid;Ethanedioicacid
C00577	C3H6O3	90.0317	D-Glyceraldehyde
C00186	C3H6O3	90.0317	(S)-Lactate;L-Lactate;L-Lacticacid
C00256	C3H6O3	90.0317	(R)-Lactate;D-Lactate;D-Lacticacid;D-2-Hydroxypropanoicacid;D-2-Hydroxypropionicacid
C06611	C3H5ClO	92.0029	trans-3-Chloro-2-propene-1-ol;trans-3-Chloroallylalcohol
C06612	C3H5ClO	92.0029	cis-3-Chloro-2-propene-1-ol;cis-3-Chloroallylalcohol
C00116	C3H8O3	92.0473	Glycerol;Glycerin;1,2,3-Trihydroxypropane;1,2,3-Propanetriol
C00292	C6H7N	93.0578	Aniline;Phenylamine;Benzenamine;Arylamine
C06755	C2H3ClO2	93.9822	Chloroacetic acid;Chloroethanoicacid
C00146	C6H6O	94.0419	Phenol;Benzenol;Hydroxybenzene;Phenicacid;Phenylicacid
C00059	H2SO4	97.9674	Sulfate;Sulfuricacid
C00009	H3PO4	97.9769	Orthophosphate;Phosphate;Phosphoricacid;Orthophosphoricacid
C06002	C4H6O3	102.032	(S)-Methylmalonate semialdehyde
C00109	C4H6O3	102.032	2-Oxobutanoate;2-Ketobutyricacid;2-Oxobutyricacid;2-Oxobutyrate;2-Oxobutanoicacid;alpha-Ketobutyricacid;alpha-Ketobutyrate
C00164	C4H6O3	102.032	Acetoacetate;3-Oxobutanoicacid;beta-Ketobutyricacid;Acetoaceticacid
C00232	C4H6O3	102.032	Succinate semialdehyde;Succinicsemialdehyde;4-Oxobutanoate
C00576	C5H12NO	102.092	Betaine aldehyde
C01672	C5H14N2	102.116	Cadaverine;1,5-Pentanediamine;1,5-Diaminopentane;Pentamethylenediamine
C00334	C4H9NO2	103.063	4-Aminobutanoate;4-Aminobutanoicacid;4-Aminobutyrate;4-Aminobutyricacid;gamma-Aminobutyricacid
C03284	C4H9NO2	103.063	L-3-Amino-isobutanoate;(S)-3-Amino-isobutyrate;L-3-Amino-isobutyrate;(S)-3-Amino-isobutanoate;(S)-3-Amino-2-methylpropanoate
C05984	C4H8O3	104.047	2-Hydroxybutanoic acid;2-Hydroxybutyrate;2-Hydroxybutyricacid
C00989	C4H8O3	104.047	4-Hydroxybutanoic acid;4-Hydroxybutanoate;4-Hydroxybutyricacid
C01089	C4H8O3	104.047	(R)-3-Hydroxybutanoate;(R)-3-Hydroxybutanoicacid;(R)-3-Hydroxybutyricacid
C06001	C4H8O3	104.047	(S)-3-Hydroxyisobutyrate
C00114	C5H14NO	104.108	Choline;Bilineurine
C00065	C3H7NO3	105.043	L-Serine;L-2-Amino-3-hydroxypropionicacid;L-3-Hydroxy-alanine;Serine
C00740	C3H7NO3	105.043	D-Serine
C06614	C3H3ClO2	105.982	trans-3-Chloroacrylic acid
C06615	C3H3ClO2	105.982	cis-3-Chloroacrylic acid
C00258	C3H6O4	106.027	D-Glycerate;Glycerate;(R)-Glycerate;Glycericacid
C00530	C6H6O2	110.037	p-Benzenediol;Hydroquinone;1,4-Benzenediol;1,4-Dihydroxybenzene;Benzene-1,4-diol;Quinol;4-Hydroxyphenol
C00090	C6H6O2	110.037	Catechol;1,2-Benzenediol;o-Benzenediol;1,2-Dihydroxybenzene;Brenzcatechin;Pyrocatechol
C05130	C5H6N2O	110.048	Imidazole-4-acetaldehyde;Imidazoleacetaldehyde
C00380	C4H5N3O	111.043	Cytosine
C00106	C4H4N2O2	112.027	Uracil
C00320	HS2O3	112.937	Thiosulfate;Hyposulfite
C03912	C5H7NO2	113.048	(S)-1-Pyrroline-5-carboxylate;L-1-Pyrroline-5-carboxylate;1-Pyrroline-5-carboxylate
C02512	C4H6N2O2	114.043	3-Cyano-L-alanine;L-3-Cyanoalanine;L-beta-Cyanoalanine
C00148	C5H9NO2	115.063	L-Proline;2-Pyrrolidinecarboxylicacid
C00122	C4H4O4	116.011	Fumarate;Fumaricacid;trans-Butenedioicacid
C00141	C5H8O3	116.047	3-Methyl-2-oxobutanoic acid;3-Methyl-2-oxobutyricacid;3-Methyl-2-oxobutanoate;2-Oxo-3-methylbutanoate;2-Oxoisovalerate;2-Oxoisopentanoate;alpha-Ketovaline;2-Ketovaline;2-Keto-3-methylbutyricacid
C16622	C4H8N2O2	116.059	N,N'-Diacetylhydrazine;Diacetylhydrazine
C00441	C4H7NO3	117.043	L-Aspartate 4-semialdehyde;Aspartatebeta-semialdehyde;L-Aspartic4-semialdehyde
C03508	C4H7NO3	117.043	L-2-Amino-3-oxobutanoic acid;L-2-Amino-3-oxobutanoate;L-2-Amino-acetoacetate;(S)-2-Amino-3-oxobutanoicacid
C00463	C8H7N	117.058	Indole;2,3-Benzopyrrole
C00719	C5H11NO2	117.079	Betaine;Trimethylaminoacetate;Glycinebetaine;N,N,N-Trimethylglycine;Trimethylammonioacetate
C00183	C5H11NO2	117.079	L-Valine;2-Amino-3-methylbutyricacid
C02170	C4H6O4	118.027	Methylmalonate;Methylmalonicacid
C00042	C4H6O4	118.027	Succinate;Succinicacid;Butanedionicacid;Ethylenesuccinicacid
C00188	C4H9NO3	119.058	L-Threonine;2-Amino-3-hydroxybutyricacid
C00263	C4H9NO3	119.058	L-Homoserine;2-Amino-4-hydroxybutyricacid
C00957	C3H4O3S	119.988	Mercaptopyruvate;3-Mercaptopyruvate
C08276	C4H8O2S	120.025	3-(Methylthio)propionic acid;3-Methylthiopropionate
C15587	C5H4N4	120.044	Purine;Purinebase
C00097	C3H7NO2S	121.02	L-Cysteine;L-2-Amino-3-mercaptopropionicacid
C05823	C3H6O3S	122.004	3-Mercaptolactate;L-3-Mercaptolactate;(R)-3-Mercaptolactate
C00180	C7H6O2	122.037	Benzoate;Benzoicacid;Benzenecarboxylicacid;Phenylformicacid;Dracylicacid
C00153	C6H6N2O	122.048	Nicotinamide;Nicotinicacidamide;Niacinamide;VitaminPP
C16200	C6H7BO2	122.054	Phenylboronic acid;Benzeneboronicacid
C00253	C6H5NO2	123.032	Nicotinate;Nicotinicacid;Niacin;3-Pyridinecarboxylicacid
C06813	C6H5NO2	123.032	Nitrobenzene;Nitrobenzol
C02323	C7H8O2	124.052	Salicyl alcohol;Saligenin;2-Hydroxybenzylalcohol;2-(Hydroxymethyl)phenol
C00245	C2H7NO3S	125.015	Taurine;2-Aminoethanesulfonicacid;Aminoethylsulfonicacid
C02814	C6H6O3	126.032	Benzene-1,2,4-triol;Hydroxyhydroquinone;1,2,4-Benzenetriol;1,2,4-Trihydroxybenzene;Hydroxyquinol
C02835	C5H6N2O2	126.043	Imidazole-4-acetate;Imidazoleaceticacid;4-Imidazoleacetate
C04051	C4H6N4O	126.054	5-Amino-4-imidazolecarboxyamide
C11950	C7H12O2	128.084	3-Isopropylbut-3-enoic acid
C04281	C5H7NO3	129.043	L-1-Pyrroline-3-hydroxy-5-carboxylate;3-Hydroxy-L-1-pyrroline-5-carboxylate;(3R,5S)-1-Pyrroline-3-hydroxy-5-carboxylate
C05936	C6H11NO2	129.079	N4-Acetylaminobutanal
C00433	C5H6O4	130.027	2,5-Dioxopentanoate;2-Oxoglutaratesemialdehyde
C00490	C5H6O4	130.027	Itaconate;Itaconicacid;Methylenesuccinicacid
C02226	C5H6O4	130.027	2-Methylmaleate;Citraconate;Citraconicacid;Methylmaleicacid
C00233	C6H10O3	130.063	4-Methyl-2-oxopentanoate;2-Oxoisocaproate
C00671	C6H10O3	130.063	(S)-3-Methyl-2-oxopentanoic acid;(S)-3-Methyl-2-oxopentanoate;(3S)-3-Methyl-2-oxopentanoicacid;(3S)-3-Methyl-2-oxopentanoate
C03467	C6H10O3	130.063	beta-Ketoisocaproate;beta-Ketoisocaproicacid;3-Oxo-4-methylpentanoicacid;3-Oxo-4-methylpentanoate
C02714	C6H14N2O	130.111	N-Acetylputrescine
C00179	C5H14N4	130.122	Agmatine;(4-Aminobutyl)guanidine
C01149	C7H16NO	130.123	4-Trimethylammoniobutanal
C05840	C4H5NO4	131.022	Iminoaspartate;Iminosuccinate
C01165	C5H9NO3	131.058	L-Glutamate 5-semialdehyde;L-Glutamategamma-semialdehyde
C01110	C5H9NO3	131.058	5-Amino-2-oxopentanoic acid;5-Amino-2-oxopentanoate;2-Oxo-5-amino-pentanoate;2-Oxo-5-aminopentanoate;alpha-Keto-delta-aminopentanoate;2-Oxo-5-aminovalerate
C01157	C5H9NO3	131.058	trans-4-Hydroxy-L-proline
C00430	C5H9NO3	131.058	5-Aminolevulinate;5-Amino-4-oxopentanoate;5-Amino-4-oxovalericacid
C03741	C5H9NO3	131.058	(S)-4-Amino-5-oxopentanoate;L-Glutamate1-semialdehyde
C00123	C6H13NO2	131.095	L-Leucine;2-Amino-4-methylvalericacid;(2S)-alpha-2-Amino-4-methylvalericacid;(2S)-alpha-Leucine
C00407	C6H13NO2	131.095	L-Isoleucine;2-Amino-3-methylvalericacid
C02486	C6H13NO2	131.095	(3R)-beta-Leucine;(3R)-3-Amino-4-methylpentanoicacid;(3R)-3-Amino-4-methylvalericacid
C00036	C4H4O5	132.006	Oxaloacetate;Oxalaceticacid;Oxaloaceticacid;2-Oxobutanedioicacid;Oxosuccinicacid;keto-Oxaloacetate
C11838	C5H8O4	132.042	(S)-4,5-dihydroxypentan-2,3-dione
C00900	C5H8O4	132.042	2-Acetolactate
C04181	C5H8O4	132.042	3-Hydroxy-3-methyl-2-oxobutanoic acid;3-Hydroxy-3-methyl-2-oxobutanoate;2-Oxo-3-hydroxyisovalerate
C06010	C5H8O4	132.042	(S)-2-Acetolactate;(S)-2-Hydroxy-2-methyl-3-oxobutanoate
C00152	C4H8N2O3	132.053	L-Asparagine;2-Aminosuccinamicacid
C00515	C5H12N2O2	132.09	D-Ornithine
C00077	C5H12N2O2	132.09	L-Ornithine;(S)-2,5-Diaminovalericacid;(S)-2,5-Diaminopentanoicacid;(S)-2,5-Diaminopentanoate
C00049	C4H7NO4	133.038	L-Aspartate;L-Asparticacid;2-Aminosuccinicacid
C00402	C4H7NO4	133.038	D-Aspartate;D-Asparticacid
C02091	C3H7N3O3	133.049	Ureidoglycine
C00149	C4H6O5	134.022	(S)-Malate;L-Malate;L-Appleacid;L-Malicacid;L-2-Hydroxybutanedioicacid;Malate;Malicacid
C00497	C4H6O5	134.022	(R)-Malate;D-Malate;D-Malicacid
C00603	C3H6N2O4	134.033	(-)-Ureidoglycolate;(S)-Ureidoglycolate
C01801	C5H10O4	134.058	Deoxyribose;2-Deoxy-D-erythro-pentose;Thyminose;2-Deoxy-D-ribose
C04039	C5H10O4	134.058	2,3-Dihydroxy-3-methylbutanoate;2,3-Dihydroxy-isovalerate;2,3-Dihydroxy-isovalericacid
C04272	C5H10O4	134.058	(R)-2,3-Dihydroxy-3-methylbutanoate;(R)-2,3-Dihydroxy-isovalerate;(R)-2,3-Dihydroxy-isovalericacid;(2R)-2,3-Dihydroxy-3-methylbutanoate
C00155	C4H9NO2S	135.035	L-Homocysteine;L-2-Amino-4-mercaptobutyricacid
C06056	C4H9NO4	135.053	4-Hydroxy-L-threonine
C00147	C5H5N5	135.054	Adenine;6-Aminopurine
C00262	C5H4N4O	136.039	Hypoxanthine;Purine-6-ol
C10700	C8H8O2	136.052	4'-Hydroxyacetophenone;(4-Hydroxyphenyl)ethan-1-one
C09880	C10H16	136.125	alpha-Pinene
C00108	C7H7NO2	137.048	Anthranilate;Anthranilicacid;o-Aminobenzoicacid;VitaminL1;2-Aminobenzoate
C00568	C7H7NO2	137.048	4-Aminobenzoate;ABEE;4-Aminobenzoicacid;p-Aminobenzoate
C07054	C6H7N3O	137.059	Isoniazid
C00785	C6H6N2O2	138.043	Urocanate;Urocanicacid
C13638	C8H10O2	138.068	1-(4'-Hydroxyphenyl)ethanol;4-Hydroxy-alpha-methyl-benzenemethanol
C00870	C6H5NO3	139.027	4-Nitrophenol;p-Nitrophenol;PNP;Niphen;4-Hydroxynitrobenzene
C01929	C6H9N3O	139.075	L-Histidinal
C01279	C6H9N3O	139.075	4-Amino-5-hydroxymethyl-2-methylpyrimidine;Toxopyrimidine;4-Amino-2-methyl-5-pyrimidinemethanol
C00227	C2H5O5P	139.987	Acetyl phosphate
C00169	CH4NO5P	140.983	Carbamoyl phosphate
C00860	C6H11N3O	141.09	L-Histidinol
C04294	C6H9NOS	143.04	5-(2-Hydroxyethyl)-4-methylthiazole;4-Methyl-5-(2'-hydroxyethyl)-thiazole;4-Methyl-5-(2-hydroxyethyl)-thiazole
C02946	C6H11NO3	145.074	4-Acetamidobutanoate;N4-Acetylaminobutanoate
C03239	C6H11NO3	145.074	6-Amino-2-oxohexanoate;2-Oxo-6-aminocaproate
C00315	C7H19N3	145.158	Spermidine;N-(3-Aminopropyl)-1,4-butane-diamine
C05697	H2SeO4	145.912	Selenate;Selenicacid
C00026	C5H6O5	146.022	2-Oxoglutarate;Oxoglutaricacid;2-Ketoglutaricacid;alpha-Ketoglutaricacid
C14463	C6H10O4	146.058	(R)-3-Hydroxy-3-methyl-2-oxopentanoate
C06006	C6H10O4	146.058	(S)-2-Aceto-2-hydroxybutanoate;(S)-2-Hydroxy-2-ethyl-3-oxobutanoate
C00966	C6H10O4	146.058	2-Dehydropantoate
C00064	C5H10N2O3	146.069	L-Glutamine;L-2-Aminoglutaramicacid
C00819	C5H10N2O3	146.069	D-Glutamine;D-2-Aminoglutaramicacid
C00047	C6H14N2O2	146.106	L-Lysine;Lysineacid;2,6-Diaminohexanoicacid
C00739	C6H14N2O2	146.106	D-Lysine;D-2,6-Diaminohexanoicacid
C01142	C6H14N2O2	146.106	(3S)-3,6-Diaminohexanoate;L-beta-Lysine
C01181	C7H16NO2	146.118	4-Trimethylammoniobutanoate
C00025	C5H9NO4	147.053	L-Glutamate;L-Glutamicacid;L-Glutaminicacid;Glutamate
C00217	C5H9NO4	147.053	D-Glutamate;D-Glutamicacid;D-Glutaminicacid;D-2-Aminoglutaricacid
C05938	C5H9NO4	147.053	L-4-Hydroxyglutamate semialdehyde
C00302	C5H9NO4	147.053	DL-Glutamate;DL-Glutaminicacid;2-Aminoglutaricacid;Glutamate
C00979	C5H9NO4	147.053	O-Acetyl-L-serine;O3-Acetyl-L-serine
C07490	C2H3Cl3O	147.925	Trichloroethanol;2,2,2-Trichloroethanol
C03459	C4H4O6	148.001	2-Hydroxy-3-oxosuccinate;Oxaloglycolate
C01180	C5H8O3S	148.019	4-Methylthio-2-oxobutanoic acid;4-Methylthio-2-oxobutanoate;2-Keto-4-methylthiobutyricacid;2-Oxo-4-methylthiobutanoate
C02612	C5H8O5	148.037	(R)-2-Methylmalate;(R)-2-Methylmalicacid;(3R)-Citramalate;(3R)-Citramalicacid;(3R)-alpha-Hydroxypyrotartaricacid;D-Citramalate;D-Citramalicacid;D-alpha-Hydroxypyrotartaricacid;(2R)-2-Hydroxy-2-methylbutanedioate
C06032	C5H8O5	148.037	D-erythro-3-Methylmalate;(2R,3S)-3-Methylmalate
C06007	C6H12O4	148.074	(R)-2,3-Dihydroxy-3-methylpentanoate;(R)-2,3-Dihydroxy-3-methylvalerate;(2R,3R)-2,3-Dihydroxy-3-methylpentanoate
C00522	C6H12O4	148.074	(R)-Pantoate;Pantoate;Pantoicacid
C00073	C5H11NO2S	149.051	L-Methionine;Methionine;L-2-Amino-4methylthiobutyricacid
C00898	C4H6O6	150.016	(R,R)-Tartaric acid;(R,R)-Tartrate;L-Tartaricacid;Tartaricacid;Tartrate;2,3-Dihydroxybutanedioicacid;(2R,3R)-Tartaricacid;(+)-Tartaricacid
C00552	C4H6O6	150.016	meso-Tartaric acid;meso-Tartrate
C00121	C5H10O5	150.053	D-Ribose
C00181	C5H10O5	150.053	D-Xylose;Woodsugar
C00310	C5H10O5	150.053	D-Xylulose;D-threo-Pentulose;D-Lyxulose
C00309	C5H10O5	150.053	D-Ribulose;D-erythro-2-Pentulose;D-Arabinoketose;D-Arabinulose;D-Riboketose
C00508	C5H10O5	150.053	L-Ribulose;L-erythro-Pentulose;L-Arabinoketose;L-Arabinulose;L-Riboketose
C00259	C5H10O5	150.053	L-Arabinose;L-Arabinopyranose
C08353	C5H10O5	150.053	beta-D-Ribopyranose;Ribose
C16639	C5H10O5	150.053	beta-D-Ribofuranose
C02576	C10H14O	150.104	Perillyl aldehyde;Perillaldehyde
C00242	C5H5N5O	151.049	Guanine;2-Amino-6-hydroxypurine
C02442	C9H13NO	151.1	N-Methyltyramine
C05527	C3H4O5S	151.978	3-Sulfinylpyruvate;3-Sulfinopyruvate
C02380	C5H4N4S	152.016	6-Mercaptopurin;Mercaptopurine
C00385	C5H4N4O2	152.033	Xanthine
C00642	C8H8O3	152.047	4-Hydroxyphenylacetate;4-Hydroxyphenylaceticacid
C05593	C8H8O3	152.047	3-Hydroxyphenylacetate
C11938	C10H16O	152.12	Myrtenol
C11941	C10H16O	152.12	Pinocarveol
C01962	C3H7NO2S2	152.992	Thiocysteine
C00606	C3H7NO4S	153.01	3-Sulfino-L-alanine;L-Cysteinesulfinicacid;3-Sulphino-L-alanine;3-Sulfinoalanine
C00632	C7H7NO3	153.043	3-Hydroxyanthranilate;3-Hydroxyanthranilicacid
C02876	C3H7O5P	154.003	Propanoyl phosphate;Propionylphosphate
C00196	C7H6O4	154.027	2,3-Dihydroxybenzoate;2,3-Dihydroxybenzoicacid
C02235	C6H5NO4	155.022	4-Nitrocatechol
C00135	C6H9N3O2	155.069	L-Histidine;(S)-alpha-Amino-1H-imidazole-4-propionicacid
C00295	C5H4N2O4	156.017	Orotate;Oroticacid;Uracil-6-carboxylicacid
C04171	C7H8O4	156.042	(2S,3S)-2,3-Dihydro-2,3-dihydroxybenzoate;(2S,3S)-2,3-Dihydroxy-2,3-dihydroxybenzoate
C03680	C6H8N2O3	156.053	4-Imidazolone-5-propanoate;4-Imidazolone-5-propionicacid;4,5-Dihydro-4-oxo-5-imidazolepropanoate
C14090	C11H8O	156.058	1-Naphthaldehyde;1-Formylnaphthalene
C14099	C11H8O	156.058	2-Naphthaldehyde;2-Naphthalenecarboxaldehyde
C02501	C6H6O5	158.022	2-Hydroxymuconate
C03453	C6H6O5	158.022	(Z)-5-Oxohex-2-enedioate;gamma-Oxalocrotonate;4-Oxalocrotonate
C00337	C5H6N2O4	158.033	(S)-Dihydroorotate;(S)-4,5-Dihydroorotate;L-Dihydroorotate;L-Dihydrooroticacid;Dihydro-L-oroticacid
C02350	C4H6N4O3	158.044	(S)(+)-Allantoin;(S)-Allantoin
C02631	C7H10O4	158.058	2-Isopropylmaleate;beta-Isopropylmaleate
C14089	C11H10O	158.073	1-Hydroxymethylnaphthalene;1-Naphthalenemethanol
C02909	C11H10O	158.073	(2-Naphthyl)methanol;2-Naphthalenemethanol;2-Hydroxymethylnaphthalene
C00637	C10H9NO	159.068	Indole-3-acetaldehyde;2-(Indol-3-yl)acetaldehyde;Indoleacetaldehyde
C16565	C8H21N3	159.174	Aminopropylcadaverine
C00322	C6H8O5	160.037	2-Oxoadipate;2-Oxoadipicacid
C04287	C6H8O5	160.037	3D-(3,5/4)-Trihydroxycyclohexane-1,2-dione;D-2,3-Diketo-4-deoxy-epi-inositol;(3R,4S,5R)-3,4,5-Trihydroxy-1,2-cyclohexanedione;3,5/4-Trihydroxycyclohexa-1,2-dione
C06891	C6H8O5	160.037	D-2,3-Diketo 4-deoxy-epi-inositol;DKDI
C02656	C7H12O4	160.074	6-Carboxyhexanoate;Pimelate;Pimelicacid;Heptanedioicacid
C00993	C6H12N2O3	160.085	D-Alanyl-D-alanine;D-Ala-D-Ala
C01077	C6H11NO4	161.069	O-Acetyl-L-homoserine
C01127	C5H6O6	162.016	4-Hydroxy-2-oxoglutarate;4-Hydroxy-2-oxoglutaricacid
C05946	C5H6O6	162.016	D-4-Hydroxy-2-oxoglutarate
C15606	C6H10O3S	162.035	1,2-Dihydroxy-5-(methylthio)pent-1-en-3-one
C05947	C5H9NO5	163.048	L-erythro-4-Hydroxyglutamate
C06899	C2H3Cl3O2	163.92	Chloral hydrate
C00166	C9H8O3	164.047	Phenylpyruvate;Phenylpyruvicacid;alpha-Ketohydrocinnamicacid;keto-Phenylpyruvate;3-Phenyl-2-oxopropanoate
C05838	C9H8O3	164.047	cis-2-Hydroxycinnamate;2-Coumarinate
C00507	C6H12O5	164.068	L-Rhamnose;6-Deoxy-L-mannose;L-Mannomethylose
C00861	C6H12O5	164.068	L-Rhamnulose
C01019	C6H12O5	164.068	6-Deoxy-L-galactose;L-Fucose
C00079	C9H11NO2	165.079	L-Phenylalanine;(S)-alpha-Amino-beta-phenylpropionicacid
C02265	C9H11NO2	165.079	D-Phenylalanine;D-alpha-Amino-beta-phenylpropionicacid
C06199	C10H15NO	165.115	Hordenine;4-[2-(Dimethylamino)ethyl]phenol
C16614	C6H6N4S	166.031	6-Methylmercaptopurine;ThiopurineS-methylether
C11924	C10H14O2	166.099	Perillic acid
C03722	C7H5NO4	167.022	Pyridine-2,3-dicarboxylate;Quinolinicacid;Quinolinate;2,3-Pyridinedicarboxylicacid
C07648	C5H5N5S	167.027	Thioguanine
C05831	C8H9NO3	167.058	3-Methoxyanthranilate
C00250	C8H9NO3	167.058	Pyridoxal
C16396	C7H9N3O2	167.069	2,4-Diamino-6-nitrotoluene
C05528	C3H4O6S	167.973	3-Sulfopyruvate;3-Sulfopyruvicacid
C00074	C3H5O6P	167.982	Phosphoenolpyruvate;Phosphoenolpyruvicacid;PEP
C02527	C4H9O5P	168.019	Butanoylphosphate;Butanoylphosphate
C00366	C5H4N4O3	168.028	Urate;Uricacid
C05577	C8H8O4	168.042	3,4-Dihydroxymandelaldehyde
C01161	C8H8O4	168.042	3,4-Dihydroxyphenylacetate;3,4-Dihydroxyphenylaceticacid;3,4-Dihydroxyphenylacetate;3,4-Dihydroxyphenylaceticacid;Homoprotocatechuate
C00534	C8H12N2O2	168.09	Pyridoxamine;PM
C05688	C3H7NO2Se	168.964	Selenocysteine
C00506	C3H7NO5S	169.004	L-Cysteate;L-Cysteicacid;3-Sulfoalanine;2-Amino-3-sulfopropionicacid
C03340	C7H7NO4	169.038	L-2,3-Dihydrodipicolinate;Dihydrodipicolinicacid;Dihydrodipicolinate;2,3-Dihydrodipicolinate;(S)-2,3-dihydropyridine-2,6-dicarboxylate
C00314	C8H11NO3	169.074	Pyridoxine;Pyridoxol
C01152	C7H11N3O2	169.085	N(pi)-Methyl-L-histidine;1-Methylhistidine;N-pros-Methyl-L-histidine
C11537	C3H6O6S	169.989	(2R)-3-Sulfolactate
C00118	C3H7O6P	169.998	D-Glyceraldehyde 3-phosphate;(2R)-2-Hydroxy-3-(phosphonooxy)-propanal;Glyceraldehyde3-phosphate
C00111	C3H7O6P	169.998	Glycerone phosphate;Dihydroxyacetonephosphate
C05576	C8H10O4	170.058	3,4-Dihydroxyphenylethyleneglycol
C03972	C7H9NO4	171.053	2,3,4,5-Tetrahydrodipicolinate;delta1-Piperidine-2,6-dicarboxylate;L-2,3,4,5-Tetrahydrodipicolinate;(S)-2,3,4,5-Tetrahydropyridine-2,6-dicarboxylate
C00093	C3H9O6P	172.014	sn-Glycerol 3-phosphate;Glycerophosphoricacid;D-Glycerol1-phosphate;Glycerol-3-phosphate
C02637	C7H8O5	172.037	3-Dehydroshikimate
C01250	C7H11NO4	173.069	N-Acetyl-L-glutamate 5-semialdehyde;2-Acetamido-5-oxopentanoate
C00417	C6H6O6	174.016	cis-Aconitate;cis-Aconiticacid
C04236	C7H10O5	174.053	(2S)-2-Isopropyl-3-oxosuccinate;3-Carboxy-4-methyl-2-oxopentanoate;2-Oxo-4-methyl-3-carboxypentanoate
C00493	C7H10O5	174.053	Shikimate;Shikimicacid;3,4,5-Trihydroxy-1-cyclohexenecarboxylicacid
C00439	C6H10N2O4	174.064	N-Formimino-L-glutamate;N-Formimidoyl-L-glutamate
C00437	C7H14N2O3	174.1	N-Acetylornithine;N2-Acetyl-L-ornithine
C00062	C6H14N4O2	174.112	L-Arginine;(S)-2-Amino-5-guanidinovalericacid
C00954	C10H9NO2	175.063	Indole-3-acetate;Indole-3-aceticacid;(Indol-3-yl)acetate;Indoleacetate;Indoleaceticacid
C05634	C10H9NO2	175.063	5-Hydroxyindoleacetaldehyde
C00327	C6H13N3O3	175.096	L-Citrulline;2-Amino-5-ureidovalericacid;Citrulline
C02670	C6H8O6	176.032	D-Glucuronolactone;Glucurone;Glucofuranurono-6,3-lactone;D-Glucurono-3,6-lactone;D-Glucurone
C04053	C6H8O6	176.032	5-Dehydro-4-deoxy-D-glucuronate;4-Deoxy-L-threo-5-hexosuloseuronate
C04349	C6H8O6	176.032	(4S)-4,6-Dihydroxy-2,5-dioxohexanoate;3-Deoxy-D-glycero-2,5-hexodiulosonate;2,5-Diketo-3-deoxy-D-gluconate
C00438	C5H8N2O5	176.043	N-Carbamoyl-L-aspartate
C00499	C4H8N4O4	176.055	Allantoate;Allantoicacid
C02504	C7H12O5	176.068	(2S)-2-Isopropylmalate;2-Isopropylmalate;2-Isopropylmalicacid;3-Carboxy-3-hydroxy-4-methylpentanoate;3-Carboxy-3-hydroxy-isocaproate;3-Carboxy-3-hydroxyisocaproate;2-Hydroxy-2-isopropylbutanedioate;3-Hydroxy-4-methyl-3-carboxypentanoate
C04411	C7H12O5	176.068	(2R,3S)-3-Isopropylmalate;3-Isopropylmalate;3-Carboxy-2-hydroxy-4-methylpentanoate;2-D-threo-Hydroxy-3-carboxy-isocaproate
C00780	C10H12N2O	176.095	3-(2-Aminoethyl)-1H-indol-5-ol;Serotonin;5-Hydroxytryptamine;Enteramine
C00013	P2H4O7	177.943	Diphosphate;Pyrophosphate;Pyrophosphoricacid;PPi
C01419	C5H10N2O3S	178.041	Cys-Gly;L-Cysteinylglycine
C00198	C6H10O6	178.048	D-Glucono-1,5-lactone;Gluconiclactone;Gluconicacidlactone;1,5-Gluconolactone;delta-Gluconolactone;D-Gluconolactone;Gluconolactone
C00204	C6H10O6	178.048	2-Dehydro-3-deoxy-D-gluconate;2-Keto-3-deoxy-D-gluconate
C05394	C6H10O6	178.048	3-Keto-beta-D-galactose
C00691	C6H10O6	178.048	2,4,6/3,5-Pentahydroxycyclohexanone;scyllo-Inosose;2-Inosose
C16737	C6H10O6	178.048	5-Deoxy glucuronic acid
C06892	C6H10O6	178.048	2-Deoxy-5-keto-D-gluconic acid;DKH
C14315	C14H10	178.078	Anthracene
C07585	C8H9N3O2	179.069	N-Acetylisoniazid;(N)1-Acetylisoniazid
C00329	C6H13NO5	179.079	D-Glucosamine;Chitosamine;2-Amino-2-deoxy-D-glucose
C01179	C9H8O4	180.042	3-(4-Hydroxyphenyl)pyruvate;4-Hydroxyphenylpyruvate;p-Hydroxyphenylpyruvicacid
C03089	C6H12O4S	180.046	5-Methylthio-D-ribose;S-Methyl-5-thio-D-ribose
C00031	C6H12O6	180.063	D-Glucose;Grapesugar;Dextrose
C00221	C6H12O6	180.063	beta-D-Glucose
C00267	C6H12O6	180.063	alpha-D-Glucose
C00095	C6H12O6	180.063	D-Fructose;Levulose;Fruitsugar;D-arabino-Hexulose
C02336	C6H12O6	180.063	beta-D-Fructose;beta-Fruitsugar;beta-D-arabino-Hexulose;beta-Levulose;Fructose
C00159	C6H12O6	180.063	D-Mannose;Mannose;Seminose;Carubinose
C00124	C6H12O6	180.063	D-Galactose
C00137	C6H12O6	180.063	myo-Inositol;D-myo-Inositol;1D-myo-Inositol;L-myo-Inositol;1L-myo-Inositol;meso-Inositol;Inositol;Dambose;Cyclohexitol;Meatsugar;BiosI
C13747	C7H8N4O2	180.065	1,7-Dimethylxanthine;Paraxanthine
C05042	C5H12NO4P	181.05	Phosphinothricin;2-Amino-4-(hydroxymethylphosphinyl)butanoicacid
C00082	C9H11NO3	181.074	L-Tyrosine;(S)-3-(p-Hydroxyphenyl)alanine;(S)-2-Amino-3-(p-hydroxyphenyl)propionicacid;Tyrosine
C00392	C6H14O6	182.079	Mannitol;D-Mannitol
C00794	C6H14O6	182.079	D-Sorbitol;D-Glucitol;L-Gulitol;Sorbitol
C05698	C4H9NO2Se	182.98	Selenohomocysteine
C05689	C4H9NO2Se	182.98	Se-Methylselenocysteine
C03232	C3H5O7P	183.977	3-Phosphonooxypyruvate;3-Phosphonooxypyruvicacid;3-Phosphohydroxypyruvate;3-Phosphohydroxypyruvicacid
C15556	C4H9O6P	184.014	3,4-Dihydroxy-2-butanone 4-phosphate
C11821	C5H4N4O4	184.023	5-Hydroxyisourate
C01005	C3H8NO6P	185.009	O-Phospho-L-serine;L-O-Phosphoserine;3-Phosphoserine;Dexfosfoserine
C00631	C3H7O7P	185.993	2-Phospho-D-glycerate;D-Glycerate2-phosphate
C00197	C3H7O7P	185.993	3-Phospho-D-glycerate;D-Glycerate3-phosphate;3-Phospho-(R)-glycerate;3-Phosphoglycerate
C12988	C8H13NO4	187.084	N2-Acetyl-L-aminoadipate semialdehyde
C01092	C9H17NO3	187.121	8-Amino-7-oxononanoate;8-Amino-7-oxononanoicacid
C04225	C7H8O6	188.032	(Z)-But-2-ene-1,2,3-tricarboxylate;cis-2-Methylaconitate
C01037	C9H20N2O2	188.152	7,8-Diaminononanoate
C00624	C7H11NO5	189.064	N-Acetyl-L-glutamate;N-Acetyl-L-glutamicacid
C05379	C6H6O7	190.011	Oxalosuccinate;Oxalosuccinicacid
C00944	C7H10O6	190.048	3-Dehydroquinate;3-Dehydroquinicacid;5-Dehydroquinate;5-Dehydroquinicacid
C00666	C7H14N2O4	190.095	LL-2,6-Diaminoheptanedioate;LL-2,6-Diaminopimelate;LL-2,6-Diaminopimelicacid
C00680	C7H14N2O4	190.095	meso-2,6-Diaminoheptanedioate;meso-2,6-Diaminopimelate;meso-2,6-Diaminopimelicacid;meso-Diaminoheptanedioate
C05933	C6H14N4O3	190.107	N-(omega)-Hydroxyarginine
C05659	C11H14N2O	190.111	5-Methoxytryptamine;5-MeOT
C05635	C10H9NO3	191.058	5-Hydroxyindoleacetate
C16596	C10H9NO3	191.058	5-Phenyl-1,3-oxazinane-2,4-dione
C00158	C6H8O7	192.027	Citrate;Citricacid;2-Hydroxy-1,2,3-propanetricarboxylicacid;2-Hydroxytricarballylicacid
C00311	C6H8O7	192.027	Isocitrate;Isocitricacid;1-Hydroxytricarballylicacid;1-Hydroxypropane-1,2,3-tricarboxylicacid
C00679	C6H8O7	192.027	5-Dehydro-4-deoxy-D-glucarate
C03921	C6H8O7	192.027	2-Dehydro-3-deoxy-D-glucarate
C16587	C10H11NO3	193.074	3-Carbamoyl-2-phenylpropionaldehyde
C16595	C10H11NO3	193.074	4-Hydroxy-5-phenyltetrahydro-1,3-oxazin-2-one
C06473	C6H10O7	194.043	2-Keto-D-gluconic acid;2-Dehydro-D-gluconate;2-Dehydro-D-gluconicacid;alpha-D-arabino-2-Hexulosonicacid
C00191	C6H10O7	194.043	D-Glucuronate;Glucuronicacid;Glucuronate
C00905	C6H10O7	194.043	D-Fructuronate;D-Fructuronicacid
C00333	C6H10O7	194.043	D-Galacturonate;D-Galacturonicacid
C00558	C6H10O7	194.043	D-Tagaturonate;D-Tagaturonicacid
C11432	C14H10O	194.073	1-Phenanthrol
C01300	C7H9N5O2	195.076	2-Amino-4-hydroxy-6-hydroxymethyl-7,8-dihydropteridine
C16586	C10H13NO3	195.09	2-Phenyl-1,3-propanediol monocarbamate
C00257	C6H12O7	196.058	D-Gluconic acid;D-Gluconate;D-gluco-Hexonicacid
C00514	C6H12O7	196.058	D-Mannonate
C00817	C6H12O7	196.058	D-Altronate
C05335	C5H11NO2Se	196.996	Selenomethionine
C12215	C4H10NO6P	199.025	Iminoerythrose 4-phosphate;Imino-D-erythrose4-phosphate
C01102	C4H10NO6P	199.025	O-Phospho-L-homoserine
C05702	C4H10NO6P	199.025	O-Phosphorylhomoserine
C06114	C8H13N3O3	199.096	gamma-Glutamyl-beta-aminopropiononitrile;gamma-Glutamyl-3-aminopropiononitrile
C12448	C10H17NO3	199.121	Ecgonine methyl ester;Methylecgonine
C00279	C4H9O7P	200.009	D-Erythrose 4-phosphate
C14298	C13H12O2	200.084	Bis(4-hydroxyphenyl)methane;4,4'-Dihydroxydiphenylmethane
C16362	C7H12N4O3	200.091	3,6,8-Trimethylallantoin
C05824	C3H7NO5S2	200.977	S-Sulfo-L-cysteine
C06206	C7H7O5P	202.003	Benzoyl phosphate
C12248	C5H6N4O5	202.034	5-Hydroxy-2-oxo-4-ureido-2,5-dihydro-1H-imidazole-5-carboxylate
C00750	C10H26N4	202.216	Spermine;N,N'-Bis(3-aminopropyl)-1,4-butanediamine
C12986	C8H13NO5	203.079	N2-Acetyl-L-aminoadipate
C03657	C11H8O4	204.042	1,4-Dihydroxy-2-naphthoate
C00078	C11H12N2O2	204.09	L-Tryptophan;Tryptophan;(S)-alpha-Amino-beta-(3-indolyl)-propionicacid
C02470	C10H7NO4	205.038	Xanthurenic acid;Xanthurenate
C00248	C8H15NOS2	205.06	Lipoamide;Thiocticacidamide
C02225	C7H10O7	206.043	2-Methylcitrate;2-Hydroxybutane-1,2,3-tricarboxylate;(2R,3S)-2-Hydroxybutane-1,2,3-tricarboxylate
C00725	C8H14O2S2	206.044	Lipoate;Lipoicacid;alpha-Lipoicacid;Thiocticacid
C00579	C8H17NOS2	207.075	Dihydrolipoamide;Dihydrothioctamide
C11433	C15H12O	208.089	1-Methoxyphenanthrene
C16420	C9H11N3O3	209.08	4-Acetamido-2-amino-6-nitrotoluene
C00818	C6H10O8	210.038	D-Glucarate;D-Glucaricacid;L-Gularicacid;d-Saccharicacid;D-Glucosaccharicacid
C00879	C6H10O8	210.038	D-Galactarate;D-Mucicacid;D-Galactaricacid
C16361	C8H10N4O3	210.075	1,3,7-Trimethyluric acid
C16205	C14H12O2	212.084	Anthracene-9,10-dihydrodiol
C16836	C11H20N2O2	212.152	1,4'-Bipiperidine-1'-carboxylic acid;[1,4'-Bipiperidine]-1'-carboxylicacid
C03082	C4H8NO7P	213.004	4-Phospho-L-aspartate;L-4-Aspartylphosphate
C06054	C4H7O8P	213.988	2-Oxo-3-hydroxy-4-phosphobutanoate;alpha-Keto-3-hydroxy-4-phosphobutyrate;(3R)-3-Hydroxy-2-oxo-4-phosphonooxybutanoate
C00672	C5H11O7P	214.024	2-Deoxy-D-ribose 1-phosphate;2-Deoxy-alpha-D-ribose1-phosphate
C00673	C5H11O7P	214.024	2-Deoxy-D-ribose 5-phosphate
C11437	C5H11O7P	214.024	1-Deoxy-D-xylulose 5-phosphate
C14220	C13H10O3	214.063	4,4'-Dihydroxybenzophenone
C01909	C10H18N2O3	214.132	Dethiobiotin;Desthiobiotin
C06055	C4H10NO7P	215.019	O-Phospho-4-hydroxy-L-threonine;4-(Phosphonooxy)-threonine;4-(Phosphonooxy)-L-threonine
C01233	C5H14NO6P	215.056	sn-glycero-3-Phosphoethanolamine;Glycerophosphoethanolamine
C11434	C5H13O7P	216.04	2-C-Methyl-D-erythritol 4-phosphate
C15532	C8H15N3O4	217.106	N-Acetyl-L-citrulline
C14519	C16H10O	218.073	1-Hydroxypyrene
C03360	C6H6NO6P	218.993	4-Nitrophenyl phosphate
C04556	C6H10N3O4P	219.041	4-Amino-2-methyl-5-phosphomethylpyrimidine;4-Amino-5-phosphomethyl-2-methylpyrimidine
C05830	C11H9NO4	219.053	8-Methoxykynurenate
C01118	C8H13NO6	219.074	O-Succinyl-L-homoserine
C00864	C9H17NO5	219.111	Pantothenate;Pantothenicacid;(R)-Pantothenate
C01267	C6H9N2O5P	220.025	3-(Imidazol-4-yl)-2-oxopropyl phosphate;Imidazole-acetolphosphate
C01100	C6H12N3O4P	221.057	L-Histidinol phosphate
C00140	C8H15NO6	221.09	N-Acetyl-D-glucosamine;N-Acetylchitosamine;2-Acetamido-2-deoxy-D-glucose;GlcNAc
C01132	C8H15NO6	221.09	N-Acetyl-D-galactosamine;N-Acetyl-D-chondrosamine;2-Acetamido-2-deoxy-D-galactose
C00645	C8H15NO6	221.09	N-Acetyl-D-mannosamine;2-Acetamido-2-deoxy-D-mannose
C02730	C11H10O5	222.053	2-Succinylbenzoate;o-Succinylbenzoate;Succinylbenzoate
C00542	C7H14N2O4S	222.067	Cystathionine
C02291	C7H14N2O4S	222.067	L-Cystathionine
C04327	C6H10NO4PS	223.007	4-Methyl-5-(2-phosphoethyl)-thiazole;4-Methyl-5-(2-phosphono-oxyethyl)-thiazole
C11355	C10H11NO5	225.064	4-Amino-4-deoxychorismate;ADC
C00885	C10H10O6	226.048	Isochorismate;Isochorismicacid
C00251	C10H10O6	226.048	Chorismate;Chorismicacid
C00254	C10H10O6	226.048	Prephenate;Prephenicacid
C16365	C8H10N4O4	226.07	5-Acetylamino-6-formylamino-3-methyluracil;AFMU
C00931	C10H14N2O4	226.095	Porphobilinogen
C03287	C5H10NO7P	227.019	L-Glutamyl 5-phosphate;L-Glutamate5-phosphate
C00826	C10H13NO5	227.079	L-Arogenate;L-Arogenicacid;Pretyrosine
C00881	C9H13N3O4	227.091	Deoxycytidine;2'-Deoxycytidine
C00526	C9H12N2O5	228.075	Deoxyuridine;2-Deoxyuridine;2'-Deoxyuridine
C03582	C14H12O3	228.079	3,4',5-Trihydroxystilbene;Resveratrol
C13624	C15H16O2	228.115	Bisphenol A;2,2-Bis(4-Hydroxyphenyl)propane
C03090	C5H12NO7P	229.035	5-Phosphoribosylamine;5-Phospho-beta-D-ribosylamine;5-Phospho-D-ribosylamine;5-Phosphoribosyl-1-amine
C00620	C5H11O8P	230.019	alpha-D-Ribose 1-phosphate;Ribose1-phosphate;D-Ribose1-phosphate
C00117	C5H11O8P	230.019	D-Ribose 5-phosphate;Ribose5-phosphate
C00199	C5H11O8P	230.019	D-Ribulose 5-phosphate
C00231	C5H11O8P	230.019	D-Xylulose 5-phosphate
C01101	C5H11O8P	230.019	L-Ribulose 5-phosphate
C05539	C9H13NO6	231.074	N-Acetyl-L-2-amino-6-oxopimelate;L-2-Acetamido-6-oxoheptanedioate;L-2-Acetamido-6-oxopimelate
C04390	C9H16N2O5	232.106	N6-Acetyl-LL-2,6-diaminoheptanedioate;N2-Acetyl-LL-2,6-diaminoheptanedioate;N6-Acetyl-LL-2,6-diaminopimelate;N2-Acetyl-LL-2,6-diaminopimelate;N6-Acetyl-L-2,6-diaminoheptanedioate;N6-Acetyl-L-2,6-diaminopimelate;N-Acetyl-LL-2,6-diaminoheptanedioate
C01598	C13H16N2O2	232.121	Melatonin;N-Acetyl-5-methoxytryptamine
C03684	C9H11N5O3	237.086	6-Pyruvoyltetrahydropterin;6-(1,2-Dioxopropyl)-5,6,7,8-tetrahydropterin;6-Pyruvoyl-5,6,7,8-tetrahydropterin
C04666	C6H11N2O6P	238.035	D-erythro-1-(Imidazol-4-yl)glycerol 3-phosphate;D-erythro-Imidazole-glycerol3-phosphate;D-erythro-Imidazole-glycerolphosphate
C00491	C6H12N2O4S2	240.024	L-Cystine;L-Dicysteine;L-alpha-Diamino-beta-dithiolacticacid
C05817	C11H12O6	240.063	(1R,6R)-6-Hydroxy-2-succinylcyclohexa-2,4-diene-1-carboxylate;(1R,6R)-2-Succinyl-6-hydroxy-2,4-cyclohexadiene-1-carboxylate;SHCHC
C15650	C6H11O6PS	242.001	2,3-Diketo-5-methylthiopentyl-1-phosphate;5-(Methylthio)-2,3-dioxopentylphosphate
C15651	C6H11O6PS	242.001	2-Hydroxy-3-keto-5-methylthiopentenyl-1-phosphate;2-Hydroxy-5-(methylthio)-3-oxopent-1-enylphosphate
C00214	C10H14N2O5	242.09	Thymidine;Deoxythymidine
C00475	C9H13N3O5	243.086	Cytidine
C05711	C9H13N3O5	243.086	gamma-Glutamyl-beta-cyanoalanine
C02985	C6H13O8P	244.035	L-Fucose 1-phosphate;6-Deoxy-L-galactose1-phosphate;beta-L-Fucose1-phosphate
C00299	C9H12N2O6	244.07	Uridine
C05901	C14H12O4	244.074	3,3',4'5-Tetrahydroxystilbene;Piceatannol
C00120	C10H16N2O3S	244.088	Biotin;D-Biotin;VitaminH;CoenzymeR
C13629	C15H16O3	244.11	1,2-Bis(4-hydroxyphenyl)-2-propanol
C13631	C15H16O3	244.11	2,2-Bis(4-hydroxyphenyl)-1-propanol
C16635	C9H12FN3O4	245.081	5'-Deoxy-5-fluorocytidine
C00129	C5H12O7P2	246.006	Isopentenyl diphosphate;delta3-Isopentenyldiphosphate;delta3-Methyl-3-butenyldiphosphate
C00235	C5H12O7P2	246.006	Dimethylallyl diphosphate;2-Isopentenyldiphosphate;delta2-Isopentenyldiphosphate;Dimethylallylpyrophosphate;DMAPP;Monoprenyldiphosphate;Prenyldiphosphate
C12739	C9H11FN2O5	246.065	5'-Deoxy-5-fluorouridine;Doxifluridine
C11736	C9H11FN2O5	246.065	5-Fluorodeoxyuridine;Floxuridine
C00018	C8H10NO6P	247.025	Pyridoxal phosphate;Pyridoxal5-phosphate;Pyridoxal5'-phosphate;PLP
C00647	C8H13N2O5P	248.056	Pyridoxamine phosphate;Pyridoxamine5-phosphate;Pyridoxamine5'-phosphate
C05643	C13H16N2O3	248.116	6-Hydroxymelatonin
C00627	C8H12NO6P	249.04	Pyridoxine phosphate;Pyridoxine5-phosphate;Pyridoxine5'-phosphate
C11536	C3H7O9PS	249.955	(2R)-O-Phospho-3-sulfolactate;(2R)-Phosphosulfolactate
C00559	C10H13N5O3	251.102	Deoxyadenosine;2'-Deoxyadenosine
C05198	C10H13N5O3	251.102	5'-Deoxyadenosine
C05512	C10H12N4O4	252.086	Deoxyinosine
C15586	C10H12N4O4	252.086	N-D-Ribosylpurine;Purinenucleoside
C03175	C7H11O8P	254.019	Shikimate 3-phosphate;Shikimate5-phosphate
C05844	C7H14N2O6S	254.057	5-L-Glutamyl-taurine;5-Glutamyl-taurine
C05401	C9H18O8	254.1	3-beta-D-Galactosyl-sn-glycerol;Galactosylglycerol
C04874	C9H13N5O4	255.097	2-Amino-4-hydroxy-6-(D-erythro-1,2,3-trihydroxypropyl)-7,8-dihydropteridine;Dihydroneopterin
C03150	C11H15N2O5	255.098	N-Ribosylnicotinamide;1-(beta-D-Ribofuranosyl)nicotinamide
C08650	C15H12O4	256.074	Isoliquiritigenin
C16404	C15H12O4	256.074	Pinocembrin chalcone
C05841	C11H14NO6	256.082	Nicotinate D-ribonucleoside
C00249	C16H32O2	256.24	Hexadecanoic acid;Hexadecanoate;Hexadecylicacid;Palmiticacid;Palmitate;Cetylicacid
C00536	P3H5O10	257.91	Triphosphate;Tripolyphosphate;Inorganictriphosphate
C01236	C6H11O9P	258.014	D-Glucono-1,5-lactone 6-phosphate;6-Phospho-D-glucono-1,5-lactone
C04442	C6H11O9P	258.014	2-Dehydro-3-deoxy-6-phospho-D-gluconate;6-Phospho-2-dehydro-3-deoxy-D-gluconate;2-Keto-3-deoxy-6-phosphogluconate;2-Dehydro-3-deoxy-D-gluconate6-phosphate
C06893	C6H11O9P	258.014	2-Deoxy-5-keto-D-gluconic acid 6-phosphate;DKHP
C00670	C8H21NO6P	258.111	sn-glycero-3-Phosphocholine;Glycerophosphocholine
C12214	C6H14NO8P	259.046	Aminofructose 6-phosphate;Amino-D-fructose6-phosphate
C00352	C6H14NO8P	259.046	D-Glucosamine 6-phosphate;D-Glucosaminephosphate
C06156	C6H14NO8P	259.046	alpha-D-Glucosamine 1-phosphate;D-Glucosamine1-phosphate
C04188	C6H13O7PS	260.012	S-Methyl-5-thio-D-ribose 1-phosphate;S-Methyl-5-thio-alpha-D-ribose1-phosphate;S-Methyl-5-thio-5-deoxy-D-ribose1-phosphate
C04582	C6H13O7PS	260.012	S-Methyl-5-thio-D-ribulose 1-phosphate
C00103	C6H13O9P	260.03	D-Glucose 1-phosphate;alpha-D-Glucose1-phosphate;Coriester;D-Glucosealpha-1-phosphate
C00668	C6H13O9P	260.03	alpha-D-Glucose 6-phosphate
C00092	C6H13O9P	260.03	D-Glucose 6-phosphate;Glucose6-phosphate;Robisonester
C00275	C6H13O9P	260.03	D-Mannose 6-phosphate
C00636	C6H13O9P	260.03	D-Mannose 1-phosphate;alpha-D-Mannose1-phosphate
C01172	C6H13O9P	260.03	beta-D-Glucose 6-phosphate
C01097	C6H13O9P	260.03	D-Tagatose 6-phosphate
C05345	C6H13O9P	260.03	beta-D-Fructose 6-phosphate
C00663	C6H13O9P	260.03	beta-D-Glucose 1-phosphate
C00085	C6H13O9P	260.03	D-Fructose 6-phosphate;D-Fructose6-phosphoricacid;Neubergester
C01094	C6H13O9P	260.03	D-Fructose 1-phosphate
C06019	C6H13O9P	260.03	D-arabino-3-Hexulose 6-phosphate;D-arabino-6-Phospho-hex-3-ulose
C02888	C6H13O9P	260.03	Sorbose 1-phosphate;L-Sorbose1P;L-xylo-Hexulose1-phosphate;L-Sorbose1-phosphate
C00446	C6H13O9P	260.03	alpha-D-Galactose 1-phosphate;alpha-D-Galactopyranose1-phosphate
C01177	C6H13O9P	260.03	Inositol 1-phosphate;myo-Inositol1-phosphate;1D-myo-Inositol1-phosphate;D-myo-Inositol1-phosphate;1D-myo-Inositol1-monophosphate
C03546	C6H13O9P	260.03	myo-Inositol 4-phosphate;D-myo-Inositol4-phosphate;1D-myo-Inositol4-phosphate;1D-myo-Inositol4-monophosphate;Inositol4-phosphate
C04006	C6H13O9P	260.03	1D-myo-Inositol 3-phosphate;D-myo-Inositol3-phosphate;myo-Inositol3-phosphate;Inositol3-phosphate;1D-myo-Inositol3-monophosphate;D-myo-Inositol3-monophosphate;myo-Inositol3-monophosphate;Inositol3-monophosphate;1L-myo-Inositol1-phosphate;L-myo-Inositol1-phosphate
C13634	C15H16O4	260.105	2,3-Bis(4-hydroxyphenyl)-1,2-propanediol
C11811	C5H12O8P2	262.001	1-Hydroxy-2-methyl-2-butenyl 4-diphosphate;(E)-4-Hydroxy-3-methyl-but-2-enyldiphosphate;(E)-4-Hydroxy-3-methylbut-2-en-1-yldiphosphate
C00644	C6H15O9P	262.045	D-Mannitol 1-phosphate
C01096	C6H15O9P	262.045	Sorbitol 6-phosphate;D-Sorbitol6-phosphate;D-Glucitol6-phosphate
C16633	C9H11FN2O6	262.06	5-Fluorouridine
C00378	C12H17N4OS	265.112	Thiamine;Thiamin;VitaminB1;Aneurin;Antiberiberifactor
C00236	C3H8O10P2	265.959	3-Phospho-D-glyceroyl phosphate;1,3-Bisphospho-D-glycerate;(R)-2-Hydroxy-3-(phosphonooxy)-1-monoanhydridewithphosphoricpropanoicacid
C03539	C9H17NO6S	267.078	S-Ribosyl-L-homocysteine;S-D-Ribosyl-L-homocysteine;Ribose-5-S-homocysteine;S-Ribosylhomocysteine;S-(5-Deoxy-D-ribos-5-yl)-L-homocysteine
C00212	C10H13N5O4	267.097	Adenosine
C00330	C10H13N5O4	267.097	Deoxyguanosine;2'-Deoxyguanosine
C00294	C10H12N4O5	268.081	Inosine
C04133	C7H12NO8P	269.03	N-Acetyl-L-glutamate 5-phosphate;N-Acetyl-L-glutamyl5-phosphate
C05699	C7H14N2O4Se	270.012	Selenocystathionine
C06561	C15H12O5	272.068	Naringenin chalcone;2',4,4',6'-Tetrahydroxychalcone;Isosalipurpol;Chalconaringenin
C06186	C12H16O7	272.09	Arbutin;Ursin;Uvasol;Hydroquinone-O-beta-D-glucopyranoside
C06606	C10H14NO6P	275.056	Paraoxon;O,O-Diethyl-O-p-nitrophenylphosphoricacid
C07645	C7H15Cl2N2O3P	276.02	Aldophosphamide
C00345	C6H13O10P	276.025	6-Phospho-D-gluconate
C04732	C9H16N4O6	276.107	5-Amino-6-(1-D-ribitylamino)uracil;5-Amino-6-ribitylaminouracil;6-(1-D-Ribitylamino)-5-amino-2,4-dihydroxypyrimidine;6-(1-D-Ribitylamino)-5-aminouracil;4-(1-D-Ribitylamino)-5-amino-2,6-dihydroxypyrimidine
C11453	C5H12O9P2	277.996	2-C-Methyl-D-erythritol 2,4-cyclodiphosphate;3-Methyl-1,2,3,4-tetrahydroxybutane-1,3-cyclicbisphosphate
C16551	C7H17Cl2N2O3P	278.035	Alcophosphamide
C00831	C11H22N2O4S	278.13	Pantetheine;(R)-Pantetheine
C12987	C8H14NO8P	283.046	N2-Acetyl-L-aminoadipyl-delta-phosphate
C00387	C10H13N5O5	283.092	Guanosine
C01762	C10H12N4O6	284.076	Xanthosine
C00376	C20H28O	284.214	Retinal;VitaminAaldehyde;Retinene;all-trans-Retinal;all-trans-VitaminAaldehyde;all-trans-Retinene
C03838	C7H15N2O8P	286.057	5'-Phosphoribosylglycinamide;GAR;N1-(5-Phospho-D-ribosyl)glycinamide;Glycinamideribonucleotide
C01451	C13H18O7	286.105	Salicin;Salicoside
C00473	C20H30O	286.23	Retinol;all-trans-Retinol;VitaminA;VitaminA1
C03506	C11H14NO6P	287.056	Indoleglycerol phosphate;1-C-(Indol-3-yl)glycerol3-phosphate;(3-Indolyl)-glycerolphosphate;C1-(3-Indolyl)-glycerol3-phosphate;(1S,2R)-1-C-(Indol-3-yl)glycerol3-phosphate;Indole-3-glycerolphosphate
C04691	C7H13O10P	288.025	2-Dehydro-3-deoxy-D-arabino-heptonate 7-phosphate;3-Deoxy-D-arabino-hept-2-ulosonate7-phosphate;3-Deoxy-arabino-heptulonate7-phosphate;3-Deoxy-D-arabino-heptulosonicacid7-phosphate;DAHP;2-Dahp
C15525	C15H12O6	288.063	Eriodictyol chalcone;2',3,4,4',6'-Pentahydroxychalcone
C05382	C7H15O10P	290.04	Sedoheptulose 7-phosphate;D-Sedoheptulose7-phosphate;D-altro-Heptulose7-phosphate;altro-Heptulose7-phosphate
C04421	C11H18N2O7	290.111	N-Succinyl-LL-2,6-diaminoheptanedioate;N-Succinyl-LL-2,6-diaminopimelate;N-Succinyl-L-2,6-diaminoheptanedioate;N-Succinyl-L-2,6-diaminopimelate
C03406	C10H18N4O6	290.123	N-(L-Arginino)succinate;2-(Nomega-L-Arginino)succinate;L-Argininosuccinate;L-Argininosuccinicacid;L-Arginosuccinicacid
C06604	C10H14NO5PS	291.033	Parathion;O,O-DiethylO-p-nitrophenylphosphorothioate;Thiophos;DNTP
C02713	C11H19NO8	293.111	N-Acetylmuramate;N-Acetylmuramicacid
C14765	C18H30O3	294.219	13-OxoODE;13-KODE;(9Z,11E)-13-Oxooctadeca-9,11-dienoicacid
C03373	C8H14N3O7P	295.057	Aminoimidazole ribotide;AIR;1-(5'-Phosphoribosyl)-5-aminoimidazole;5'-Phosphoribosyl-5-aminoimidazole;1-(5-Phospho-D-ribosyl)-5-aminoimidazole;5-Amino-1-(5-phospho-D-ribosyl)imidazole
C14762	C18H32O3	296.235	13(S)-HODE;(13S)-Hydroxyoctadecadienoicacid;(9Z,11E)-(13S)-13-Hydroxyoctadeca-9,11-dienoicacid
C00170	C11H15N5O3S	297.09	5'-Methylthioadenosine;Methylthioadenosine;S-Methyl-5'-thioadenosine;5-Methylthioadenosine;5'-Deoxy-5'-(methylthio)adenosine;Thiomethyladenosine;MTA
C04752	C6H11N3O7P2	299.007	2-Methyl-4-amino-5-hydroxymethylpyrimidine diphosphate;4-Amino-2-methyl-5-diphosphomethylpyrimidine
C03492	C9H18NO8P	299.077	D-4'-Phosphopantothenate;(R)-4'-Phosphopantothenate
C05640	C14H8N2O6	300.038	Cinnavalininate
C04501	C8H16NO9P	301.056	N-Acetyl-alpha-D-glucosamine 1-phosphate
C00357	C8H16NO9P	301.056	N-Acetyl-D-glucosamine 6-phosphate
C16405	C16H14O6	302.079	Homoeriodictyol chalcone
C01416	C17H21NO4	303.147	Cocaine;l-Cocain;beta-Cocain
C02354	C9H12N3O7P	305.041	2',3'-Cyclic CMP
C02355	C9H11N2O8P	306.025	2',3'-Cyclic UMP
C00239	C9H14N3O7P	307.057	dCMP;Deoxycytidylicacid;Deoxycytidinemonophosphate;Deoxycytidylate;2'-Deoxycytidine5'-monophosphate
C00051	C10H17N3O6S	307.084	Glutathione;5-L-Glutamyl-L-cysteinylglycine;N-(N-gamma-L-Glutamyl-L-cysteinyl)glycine;gamma-L-Glutamyl-L-cysteinyl-glycine;GSH;Reducedglutathione
C00365	C9H13N2O8P	308.041	dUMP;Deoxyuridylicacid;Deoxyuridinemonophosphate;Deoxyuridine5'-phosphate;2'-Deoxyuridine5'-phosphate
C05695	C9H16N2O5Se	312.022	gamma-Glutamyl-Se-methylselenocysteine;5-L-Glutamyl-Se-methylselenocysteine
C04640	C8H16N3O8P	313.068	2-(Formamido)-N1-(5'-phosphoribosyl)acetamidine;1-(5'-Phosphoribosyl)-N-formylglycinamidine;5'-Phosphoribosyl-N-formylglycinamidine;5'-Phosphoribosylformylglycinamidine;2-(Formamido)-N1-(5-phospho-D-ribosyl)acetamidine
C04376	C8H15N2O9P	314.052	5'-Phosphoribosyl-N-formylglycinamide;N-Formyl-GAR;N-Formylglycinamideribonucleotide;N2-Formyl-N1-(5-phospho-D-ribosyl)glycinamide
C00341	C10H20O7P2	314.068	Geranyl diphosphate
C00921	C14H14N6O3	314.113	Dihydropteroate;7,8-Dihydropteroate
C04805	C20H32O3	320.235	5(S)-HETE;5-Hydroxyeicosatetraenoate;5-HETE;(6E,8Z,11Z,14Z)-(5S)-5-Hydroxyicosa-6,8,11,14-tetraenoicacid
C04742	C20H32O3	320.235	(15S)-15-Hydroxy-5,8,11-cis-13-trans-eicosatetraenoate;(15S)-15-Hydroxy-5,8,11-cis-13-trans-icosatetraenoate;(5Z,8Z,11Z,13E)-(15S)-15-Hydroxyicosa-5,8,11,13-tetraenoicacid;15(S)-HETE
C00364	C10H15N2O8P	322.057	dTMP;Thymidine5'-phosphate;Deoxythymidine5'-phosphate;Thymidylicacid;5'-Thymidylicacid;Thymidinemonophosphate;Deoxythymidylicacid;Thymidylate
C04079	C12H22N2O6S	322.12	N-((R)-Pantothenoyl)-L-cysteine;D-Pantothenoyl-L-cysteine;N-Pantothenoylcysteine
C05822	C9H14N3O8P	323.052	3'-CMP;Cytidine3'-phosphate
C00055	C9H14N3O8P	323.052	CMP;Cytidine-5'-monophosphate;Cytidylicacid
C01269	C10H13O10P	324.025	5-O-(1-Carboxyvinyl)-3-phosphoshikimate;O5-(1-Carboxyvinyl)-3-phosphoshikimate
C01368	C9H13N2O9P	324.036	3'-UMP;Uridine3'-monophosphate;Uridine3'-phosphate
C00105	C9H13N2O9P	324.036	UMP;Uridylicacid;Uridinemonophosphate;Uridine5'-monophosphate;5'Uridylicacid
C04242	C9H12FN2O8P	326.032	5-Fluorodeoxyuridine monophosphate
C05839	C15H18O8	326.1	cis-beta-D-Glucosyl-2-hydroxycinnamate;beta-D-Glucosyl-2-coumarinate
C04332	C13H18N4O6	326.123	6,7-Dimethyl-8-(1-D-ribityl)lumazine
C16519	C14H16O9	328.079	2-Succinyl-5-enolpyruvyl-6-hydroxy-3-cyclohexene-1-carboxylate
C02353	C10H12N5O6P	329.053	2',3'-Cyclic AMP
C00360	C10H14N5O6P	331.068	dAMP;2'-Deoxyadenosine5'-phosphate;2'-Deoxyadenosine5'-monophosphate;Deoxyadenylicacid;Deoxyadenosinemonophosphate
C00455	C11H15N2O8P	334.057	Nicotinamide D-ribonucleotide;NMN;Nicotinamidemononucleotide;Nicotinamideribonucleotide;Nicotinamidenucleotide;beta-NicotinamideD-ribonucleotide;beta-Nicotinamideribonucleotide;beta-Nicotinamidemononucleotide
C01031	C11H17N3O7S	335.079	S-Formylglutathione
C01185	C11H15NO9P	336.048	Nicotinate D-ribonucleotide;beta-NicotinateD-ribonucleotide;Nicotinateribonucleotide;Nicotinicacidribonucleotide
C05356	C20H32O4	336.23	5(S)-HPETE;5(S)-Hydroperoxy-6-trans-8,11,14-cis-eicosatetraenoicacid;(6E,8Z,11Z,14Z)-(5S)-5-Hydroperoxyeicosa-6,8,11,14-tetraenoate;(6E,8Z,11Z,14Z)-(5S)-5-Hydroperoxyeicosa-6,8,11,14-tetraenoicacid;(5S,6E,8Z,11Z,14Z)-5-hydroperoxyicosa-6,8,11,14-tetraenoate
C05966	C20H32O4	336.23	15(S)-HPETE;(5Z,8Z,11Z,13E)-(15S)-15-Hydroperoxyicosa-5,8,11,13-tetraenoicacid;15-Hydroperoxyeicosatetraenoate;15-Hydroperoxyicosatetraenoate;15-Hydroperoxyeicosatetraenoicacid;15-Hydroperoxyicosatetraenoicacid;(5Z,8Z,11Z,13E)-(15S)-15-Hydroperoxyicosa-5,8,11,13-tetraenoate
C14180	C11H19N3O7S	337.094	S-(Hydroxymethyl)glutathione
C04677	C9H15N4O8P	338.063	1-(5'-Phosphoribosyl)-5-amino-4-imidazolecarboxamide;5'-Phosphoribosyl-5-amino-4-imidazolecarboxamide;5'-Phospho-ribosyl-5-amino-4-imidazolecarboxamide;AICAR;5-Aminoimidazole-4-carboxamideribotide;5-Phosphoribosyl-4-carbamoyl-5-aminoimidazole;5-Amino-1-(5-phospho-D-ribosyl)imidazole-4-carboxamide
C15667	C9H14N3O9P	339.047	5-carboxyamino-1-(5-phospho-D-ribosyl)imidazole
C04751	C9H14N3O9P	339.047	1-(5-Phospho-D-ribosyl)-5-amino-4-imidazolecarboxylate;1-(5'-Phosphoribosyl)-5-amino-4-imidazolecarboxylate;1-(5'-Phosphoribosyl)-5-amino-4-carboxyimidazole;5'-Phosphoribosyl-5-amino-4-imidazolecarboxylate;1-(5'-Phosphoribosyl)-4-carboxy-5-aminoimidazole;5'-Phosphoribosyl-4-carboxy-5-aminoimidazole;5-Amino-1-(5-phospho-D-ribosyl)imidazole-4-carboxylate
C03785	C6H14O12P2	339.996	D-Tagatose 1,6-bisphosphate
C05378	C6H14O12P2	339.996	beta-D-Fructose 1,6-bisphosphate
C01231	C6H14O12P2	339.996	alpha-D-Glucose 1,6-bisphosphate;alpha-D-Glucose1,6-biphosphate
C00354	C6H14O12P2	339.996	D-Fructose 1,6-bisphosphate
C05403	C12H20O11	340.101	3-Ketolactose
C16634	C9H12FN2O9P	342.026	5-Fluorouridine monophosphate
C01083	C12H22O11	342.116	alpha,alpha-Trehalose;alpha,alpha'-Trehalose;Trehalose
C00208	C12H22O11	342.116	Maltose;Maltsugar;alpha-D-Glucopyranosyl-(1->4)-D-glucopyranose
C00243	C12H22O11	342.116	Lactose;1-beta-D-Galactopyranosyl-4-alpha-D-glucopyranose;Milksugar;alpha-Lactose;Anhydrouslactose
C05402	C12H22O11	342.116	Melibiose;6-O-(alpha-D-Galactopyranosyl)-D-glucopyranose;D-Gal-alpha1->6D-Glucose
C00089	C12H22O11	342.116	Sucrose;Canesugar;Saccharose;1-alpha-D-Glucopyranosyl-2-beta-D-fructofuranoside
C01235	C12H22O11	342.116	alpha-D-Galactosyl-(1->3)-1D-myo-inositol;O-alpha-D-Galactosyl-(1->3)-1D-myo-inositol;3-O-alpha-D-Galactosyl-1D-myo-inositol;1-alpha-D-Galactosyl-myo-inositol;Galactinol
C05400	C12H22O11	342.116	Epimelibiose;6-O-(alpha-D-Galactopyranosyl)-D-mannopyranose
C00185	C12H22O11	342.116	Cellobiose;1-beta-D-Glucopyranosyl-4-D-glucopyranose
C00252	C12H22O11	342.116	Isomaltose;Brachiose
C05399	C12H24O11	344.132	Melibiitol;6-O-alpha-D-Galactosyl-D-glucitol
C06194	C10H12N5O7P	345.047	2',3'-Cyclic GMP
C01081	C12H18N4O4PS	345.079	Thiamin monophosphate;Thiaminemonophosphate;Thiaminphosphate;Thiaminephosphate;TMP
C00020	C10H14N5O7P	347.063	AMP;Adenosine5'-monophosphate;Adenylicacid;Adenylate;5'-AMP;5'-Adenylicacid;5'-Adenosinemonophosphate;Adenosine5'-phosphate
C01367	C10H14N5O7P	347.063	3'-AMP;3'-Adenylicacid;3'-Adenosinemonophosphate;Adenosine-3'-monophosphate;Adenosine3'-phosphate;AMP3'-phosphate
C00362	C10H14N5O7P	347.063	dGMP;2'-Deoxyguanosine5'-monophosphate;2'-Deoxyguanosine5'-phosphate;Deoxyguanylicacid;Deoxyguanosinemonophosphate
C00130	C10H13N4O8P	348.047	IMP;Inosinicacid;Inosinemonophosphate;Inosine5'-monophosphate;Inosine5'-phosphate;5'-Inosinate;5'-Inosinicacid;5'-Inosinemonophosphate;5'-IMP
C04302	C12H16NO9P	349.056	N-(5-Phospho-D-ribosyl)anthranilate;N-(5-Phospho-beta-D-ribosyl)anthranilate;N-(5-Phosphoribosyl)anthranilicacid
C01302	C12H16NO9P	349.056	1-(2-Carboxyphenylamino)-1-deoxy-D-ribulose 5-phosphate
C06187	C12H17O10P	352.056	Arbutin 6-phosphate;Arbutin-6P
C06118	C12H16O12	352.064	4-(4-Deoxy-alpha-D-gluc-4-enuronosyl)-D-galacturonate;4-(4-Deoxy-alpha-D-galact-4-enuronosyl)-D-galacturonate;Unsaturateddigalacturonate
C01304	C9H16N5O8P	353.074	2,5-Diamino-6-(5'-phosphoribosylamino)-4-pyrimidineone
C01268	C9H15N4O9P	354.058	5-Amino-6-(5'-phosphoribosylamino)uracil;5-Amino-6-(ribosylamino)-2,4-(1H,3H)-pyrimidinedione5'-phosphate;5-Amino-6-(5-phosphoribosylamino)uracil
C04807	C7H11N5O8P2	355.008	2-Amino-7,8-dihydro-4-hydroxy-6-(diphosphooxymethyl)pteridine;2-Amino-4-hydroxy-6-hydroxymethyl-7,8-dihydropteridinediphosphate;7,8-Dihydropterinpyrophosphate
C01137	C14H23N6O3S	355.155	S-Adenosylmethioninamine;(5-Deoxy-5-adenosyl)(3-aminopropyl)methylsulfonium;(5-Deoxy-5-adenosyl)(3-aminopropyl)methylsulfoniumcation;S-Adenosyl-(5')-3-methylthiopropylamine
C04454	C9H17N4O9P	356.073	5-Amino-6-(5'-phosphoribitylamino)uracil;5-Amino-2,6-dioxy-4-(5'-phosphoribitylamino)pyrimidine;5-Amino-6-(5-phosphoribitylamino)uracil
C01134	C11H23N2O7PS	358.096	Pantetheine 4'-phosphate;4'-Phosphopantetheine;Phosphopantetheine;D-Pantetheine4'-phosphate
C12650	C15H22FN3O6	359.149	Capecitabine;(1-(5-Deoxy-beta-D-ribofuranosyl)-5-fluoro-1,2-dihydro-2-oxo-4-pyrimidinyl)-carbamicacidpentylester
C00144	C10H14N5O8P	363.058	GMP;Guanosine5'-phosphate;Guanosinemonophosphate;Guanosine5'-monophosphate;Guanylicacid
C06193	C10H14N5O8P	363.058	Guanosine 3'-phosphate;3'-GMP;3'-Guanylicacid;Guo-3'-P;Gp
C04646	C10H13N4O7PS	364.024	6-Thioinosine-5'-monophosphate;9-(5-Phospho-1-ribofuranosyl)-6-mercaptopurine
C00655	C10H13N4O9P	364.042	Xanthosine 5'-phosphate;Xanthylicacid;XMP;(9-D-Ribosylxanthine)-5'-phosphate
C04734	C10H15N4O9P	366.058	1-(5'-Phosphoribosyl)-5-formamido-4-imidazolecarboxamide;5'-Phosphoribosyl-5-formamido-4-imidazolecarboxamide;5-Formamido-1-(5-phosphoribosyl)imidazole-4-carboxamide;5-Formamido-1-(5-phospho-D-ribosyl)imidazole-4-carboxamide;FAICAR
C06188	C13H19O10P	366.072	Salicin 6-phosphate;Salicin-6P
C01103	C10H13N2O11P	368.026	Orotidine 5'-phosphate;Orotidylicacid
C00447	C7H16O13P2	370.007	Sedoheptulose 1,7-bisphosphate;D-Sedoheptulose1,7-bisphosphate;D-altro-Heptulose1,7-biphosphate
C16698	C11H20NO11P	373.077	N-Acetylmuramic acid 6-phosphate;MurNAc6-phosphate
C03112	C14H19N3O7S	373.094	Deacetylcephalosporin C
C00255	C17H20N4O6	376.138	Riboflavin;Lactoflavin;7,8-Dimethyl-10-ribitylisoalloxazine;VitaminB2
C16615	C11H15N4O7PS	378.04	6-Methylthiopurine 5'-monophosphate ribonucleotide;6-Methylthioinosine-5'-monophosphate
C16619	C10H14N5O7PS	379.035	6-Thioguanosine monophosphate
C03451	C13H21N3O8S	379.105	(R)-S-Lactoylglutathione;S-D-Lactoylglutathione
C16618	C10H13N4O8PS	380.019	6-Thioxanthine 5'-monophosphate
C00448	C15H28O7P2	382.131	trans,trans-Farnesyl diphosphate;Farnesyldiphosphate;Farnesylpyrophosphate;2-trans,6-trans-Farnesyldiphosphate
C00021	C14H20N6O5S	384.122	S-Adenosyl-L-homocysteine;S-Adenosylhomocysteine
C00705	C9H15N3O10P2	387.023	dCDP;2'-Deoxycytidinediphosphate;2'-Deoxycytidine5'-diphosphate
C01346	C9H14N2O11P2	388.007	dUDP;2'-Deoxyuridine5'-diphosphate
C05993	C12H16N5O8P	389.074	Acetyl adenylate;5'-Acetylphosphoadenosine
C00119	C5H13O14P3	389.952	5-Phospho-alpha-D-ribose 1-diphosphate;5-Phosphoribosyldiphosphate;5-Phosphoribosyl1-pyrophosphate;PRPP
C11173	C22H20N2O5	392.137	SN-38
C04425	C15H20N5O6S	398.113	S-Adenosyl-4-methylthio-2-oxobutanoate
C00019	C15H22N6O5S	398.137	S-Adenosyl-L-methionine;S-Adenosylmethionine;AdoMet;SAM
C00363	C10H16N2O11P2	402.023	dTDP;Deoxythymidine5'-diphosphate
C04352	C12H23N2O9PS	402.086	(R)-4'-Phosphopantothenoyl-L-cysteine;N-[(R)-4'-Phosphopantothenoyl]-L-cysteine
C00112	C9H15N3O11P2	403.018	CDP;Cytidine5'-diphosphate;Cytidinediphosphate
C05983	C13H18N5O8P	403.089	Propionyladenylate;Propionyl-adenosinemonophosphate
C00015	C9H14N2O12P2	404.002	UDP;Uridine5'-diphosphate
C00751	C30H50	410.391	Squalene;Spinacene;Supraene
C06310	C30H50	410.391	Diploptene;22(29)-Hopene;Hop-22(29)-ene
C00206	C10H15N5O9P2	411.035	dADP;2'-Deoxyadenosine5'-diphosphate
C01344	C10H14N4O10P2	412.019	dIDP;2'-Deoxyinosine-5'-diphosphate;2'-Deoxyinosine5'-diphosphate
C00916	C16H21N3O8S	415.105	Cephalosporin C
C05445	C27H46O3	418.345	3alpha,7alpha-Dihydroxy-5beta-cholestan-26-al
C00689	C12H23O14P	422.083	alpha,alpha'-Trehalose 6-phosphate;Trehalose6-phosphate
C02995	C12H23O14P	422.083	Maltose 6'-phosphate
C16688	C12H23O14P	422.083	Sucrose-6-phosphate;6-Phosphosucrose;6-O-Phosphonosucrose;beta-D-Fructofuranosyl-6-O-phosphono-alpha-D-glucopyranoside
C01674	C16H28N2O11	424.169	Chitobiose
C00068	C12H19N4O7P2S	425.045	Thiamin diphosphate;Thiaminediphosphate;Thiaminpyrophosphate;TPP;ThPP
C00224	C10H14N5O10PS	427.02	Adenylyl sulfate;Adenosine5'-phosphosulfate;APS;5'-Adenylylsulfate
C00008	C10H15N5O10P2	427.029	ADP;Adenosine5'-diphosphate
C00361	C10H15N5O10P2	427.029	dGDP;2'-Deoxyguanosine5'-diphosphate
C00054	C10H15N5O10P2	427.029	Adenosine 3',5'-bisphosphate;PAP;3'-Phosphoadenylate;Phosphoadenosinephosphate
C00104	C10H14N4O11P2	428.013	IDP;Inosine5'-diphosphate;Inosinediphosphate
C06309	C30H52O	428.402	Diplopterol;22-Hopanol;Hopan-22-ol
C05692	C14H20N6O5Se	432.066	Se-Adenosylselenohomocysteine
C04554	C27H46O4	434.34	3alpha,7alpha-Dihydroxy-5beta-cholestanate;3alpha,7alpha-Dihydroxy-5beta-cholestanoate
C13309	C30H44O2	436.334	2-Phytyl-1,4-naphthoquinone;Demethylphylloquinone
C00504	C19H19N7O6	441.14	Folate;Pteroylglutamicacid;Folicacid
C00035	C10H15N5O11P2	443.024	GDP;Guanosine5'-diphosphate;Guanosinediphosphate
C00415	C19H21N7O6	443.155	Dihydrofolate;Dihydrofolicacid;7,8-Dihydrofolate;7,8-Dihydrofolicacid;7,8-Dihydropteroylglutamate
C00101	C19H23N7O6	445.171	Tetrahydrofolate;5,6,7,8-Tetrahydrofolate;Tetrahydrofolicacid;THF;(6S)-Tetrahydrofolate;(6S)-Tetrahydrofolicacid;(6S)-THFA
C05691	C15H23N6O5Se	447.09	Se-Adenosylselenomethionine
C00353	C20H36O7P2	450.194	Geranylgeranyl diphosphate;Geranylgeranylpyrophosphate;all-trans-Geranylgeranyldiphosphate;all-trans-Geranylgeranylpyrophosphate
C02059	C31H46O2	450.35	Phylloquinone;VitaminK1;Phytonadione;2-Methyl-3-phytyl-1,4-naphthoquinone
C04823	C13H19N4O12P	454.074	1-(5'-Phosphoribosyl)-5-amino-4-(N-succinocarboxamide)-imidazole;1-(5'-Phosphoribosyl)-4-(N-succinocarboxamide)-5-aminoimidazole;5'-Phosphoribosyl-4-(N-succinocarboxamide)-5-aminoimidazole;(S)-2-[5-Amino-1-(5-phospho-D-ribosyl)imidazole-4-carboxamido]succinate;SAICAR
C00061	C17H21N4O9P	456.105	FMN;Riboflavin-5-phosphate;Flavinmononucleotide
C00445	C20H22N7O6	456.163	5,10-Methenyltetrahydrofolate
C05427	C20H42O7P2	456.241	Phytyl diphosphate
C00143	C20H23N7O6	457.171	5,10-Methylenetetrahydrofolate;(6R)-5,10-Methylenetetrahydrofolate;5,10-Methylene-THF
C01847	C17H23N4O9P	458.12	Reduced FMN;FMNH2
C00440	C20H25N7O6	459.187	5-Methyltetrahydrofolate
C03794	C14H18N5O11P	463.074	N6-(1,2-Dicarboxyethyl)-AMP;N6-(1,2-dicarboxyethyl)AMP;Adenylosuccinate;Adenylosuccinicacid
C00458	C9H16N3O13P3	466.99	dCTP;Deoxycytidine5'-triphosphate;Deoxycytidinetriphosphate;2'-Deoxycytidine5'-triphosphate
C00460	C9H15N2O14P3	467.974	dUTP;2'-Deoxyuridine5'-triphosphate
C05125	C14H23N4O8P2S	469.071	2-(alpha-Hydroxyethyl)thiamine diphosphate;2-Hydroxyethyl-ThPP
C00234	C20H23N7O7	473.166	10-Formyltetrahydrofolate;10-Formyl-THF
C03479	C20H23N7O7	473.166	5-Formyltetrahydrofolate;L(-)-5-Formyl-5,6,7,8-tetrahydrofolicacid;Folinicacid
C05686	C10H14N5O10PSe	474.964	Adenylylselenate;Adenosine-5'-phosphoselenate
C00513	C12H21N3O13P2	477.055	CDP-glycerol
C00459	C10H17N2O14P3	481.989	dTTP;Deoxythymidinetriphosphate;Deoxythymidine5'-triphosphate;TTP
C00063	C9H16N3O14P3	482.985	CTP;Cytidine5'-triphosphate;Cytidinetriphosphate
C00075	C9H15N2O15P3	483.969	UTP;Uridine5'-triphosphate;Uridinetriphosphate
C00131	C10H16N5O12P3	491.001	dATP;2'-Deoxyadenosine5'-triphosphate;Deoxyadenosine5'-triphosphate;Deoxyadenosinetriphosphate
C01345	C10H15N4O13P3	491.985	dITP;2'-Deoxyinosine-5'-triphosphate;2'-Deoxyinosine5'-triphosphate
C04895	C9H16N5O13P3	494.996	2-Amino-4-hydroxy-6-(erythro-1,2,3-trihydroxypropyl)dihydropteridinetriphosphate;6-(L-erythro-1,2-Dihydroxypropyl3-triphosphate)-7,8-dihydropterin;6-[(1S,2R)-1,2-Dihydroxy-3-triphosphooxypropyl]-7,8-dihydropterin;7,8-Dihydroneopterin3'-triphosphate
C05951	C25H40N2O6S	496.261	Leukotriene D4;LTD4
C15976	C16H27N4O8P2S	497.102	2-Methyl-1-hydroxypropyl-ThPP;2-Methyl-1-hydroxypropyl-TPP
C00492	C18H32O16	504.169	Raffinose;Melitose;Melitriose;Gossypose;6G-alpha-D-galactosylsucrose
C05404	C18H32O16	504.169	D-Gal alpha 1->6D-Gal alpha 1->6D-Glucose;D-Gal-alpha1->6D-Gal-alpha1->6D-Glucose;Manninotriose
C03028	C12H20N4O10P3S	505.011	Thiamin triphosphate;Thiaminetriphosphate
C00053	C10H15N5O13P2S	506.986	3'-Phosphoadenylyl sulfate;3'-Phosphoadenosine5'-phosphosulfate;3'-Phospho-5'-adenylylsulfate;PAPS
C00002	C10H16N5O13P3	506.996	ATP;Adenosine5'-triphosphate
C00286	C10H16N5O13P3	506.996	dGTP;2'-Deoxyguanosine5'-triphosphate;Deoxyguanosine5'-triphosphate;Deoxyguanosinetriphosphate
C00081	C10H15N4O14P3	507.98	ITP;Inosine5'-triphosphate;Inosinetriphosphate;Inosinetripolyphosphate
C15974	C17H29N4O8P2S	511.118	3-Methyl-1-hydroxybutyl-ThPP;3-Methyl-1-hydroxybutyl-TPP
C15978	C17H29N4O8P2S	511.118	2-Methyl-1-hydroxybutyl-ThPP;2-Methyl-1-hydroxybutyl-TPP
C06148	C9H18N5O14P3	513.006	2,5-Diamino-6-(5'-triphosphoryl-3',4'-trihydroxy-2'-oxopentyl)-amino-4-oxopyrimidine
C05923	C9H18N5O14P3	513.006	2,5-Diaminopyrimidine nucleoside triphosphate
C11435	C14H25N3O14P2	521.081	4-(Cytidine 5'-diphospho)-2-C-methyl-D-erythritol
C00044	C10H16N5O14P3	522.991	GTP;Guanosine5'-triphosphate
C05381	C16H25N4O10P2S	527.077	3-Carboxy-1-hydroxypropyl-ThPP
C16238	C18H26N5O8PS2	535.096	Lipoyl-AMP
C05922	C10H18N5O15P3	541.001	Formamidopyrimidine nucleoside triphosphate
C05413	C40H64	544.501	Phytoene
C11907	C16H24N2O15P2	546.065	4,6-Dideoxy-4-oxo-dTDP-D-glucose;dTDP-4-oxo-6-deoxy-D-glucose;dTDP-4-dehydro-6-deoxy-D-glucose;dTDP-4-dehydro-6-deoxy-alpha-D-glucose;dTDP-4-oxo-6-deoxy-alpha-D-glucose;dTDP-4-dehydro-6-deoxy-alpha-D-galactose;dTDP-4-dehydro-6-deoxy-D-galactose
C00688	C16H24N2O15P2	546.065	dTDP-4-dehydro-6-deoxy-L-mannose;dTDP-4-oxo-6-deoxy-L-mannose;dTDP-4-oxo-L-rhamnose
C03319	C16H26N2O15P2	548.081	dTDP-6-deoxy-L-mannose;dTDP-L-rhamnose
C05696	C10H15N5O13P2Se	554.931	3'-Phosphoadenylylselenate;3'-Phosphoadenosine-5'-phosphoselanate
C00301	C15H23N5O14P2	559.072	ADP-ribose;ADP-D-ribose
C02741	C15H23N5O14P2	559.072	Phosphoribosyl-AMP;N1-(5-Phospho-D-ribosyl)-AMP;1-(5-Phosphoribosyl)-AMP
C02191	C34H34N4O4	562.258	Protoporphyrin;ProtoporphyrinIX;PorphyrinogenIX
C00842	C16H26N2O16P2	564.076	dTDP-glucose;dTDP-D-glucose;dTDP-alpha-D-glucose
C02097	C16H26N2O16P2	564.076	dTDP-galactose;dTDP-D-galactose
C00029	C15H24N2O17P2	566.055	UDP-glucose;UDPglucose;UDP-D-glucose;Uridinediphosphateglucose;UDP-alpha-D-glucose
C00052	C15H24N2O17P2	566.055	UDP-D-galactose;UDP-galactose;UDP-D-galactopyranose
C01079	C34H40N4O4	568.305	Protoporphyrinogen IX
C05921	C20H28N7O9PS	573.141	Biotinyl-5'-AMP
C09332	C24H30N8O9	574.214	Tetrahydrofolyl-[Glu](2);THF-L-glutamate
C04896	C15H25N5O15P2	577.082	5-(5-Phospho-D-ribosylaminoformimino)-1-(5-phosphoribosyl)-imidazole-4-carboxamide;N-(5'-Phospho-D-ribosylformimino)-5-amino-1-(5''-phospho-D-ribosyl)-4-imidazolecarboxamide;N-(5'-Phosphoribosylformimino)-5-amino-1-(5''-phosphoribosyl)-4-imidazolecarboxamide;Phosphoribosyl-formimino-AICAR-phosphate;1-(5-Phosphoribosyl)-5-[(5-phosphoribosylamino)methylideneamino]imidazole-4-carboxamide
C04916	C15H25N5O15P2	577.082	N-(5'-Phospho-D-1'-ribulosylformimino)-5-amino-1-(5''-phospho-D-ribosyl)-4-imidazolecarboxamide;5-[(5-Phospho-1-deoxyribulos-1-ylamino)methylideneamino]-1-(5-phosphoribosyl)imidazole-4-carboxamide;Phosphoribulosyl-formimino-AICAR-phosphate
C04563	C6H17O21P5	579.895	D-myo-Inositol 1,2,4,5,6-pentakisphosphate;1D-myo-Inositol1,2,4,5,6-pentakisphosphate;myo-Inositol1,2,4,5,6-pentakisphosphate;Inositol1,2,4,5,6-pentakisphosphate
C00167	C15H22N2O18P2	580.034	UDP-glucuronate;UDPglucuronate;UDP-D-glucuronate;UDP-alpha-D-glucuronate
C16641	C33H38N4O6	586.279	Irinotecan
C00498	C16H25N5O15P2	589.082	ADP-glucose;Adenosinediphosphoglucose
C11436	C14H26N3O17P3	601.048	2-Phospho-4-(cytidine 5'-diphospho)-2-C-methyl-D-erythritol
C00096	C16H25N5O16P2	605.077	GDP-mannose;GDP-D-mannose
C00043	C17H27N3O17P2	607.082	UDP-N-acetyl-D-glucosamine;UDP-N-acetylglucosamine
C01170	C17H27N3O17P2	607.082	UDP-N-acetyl-D-mannosamine
C00127	C20H32N6O12S2	612.152	Glutathione disulfide;GSSG;Oxiglutatione;Oxidizedglutathione
C00032	C34H32FeN4O4	616.177	Heme;Haem;Protoheme;HemeB;ProtohemeIX
C02166	C30H47N3O9S	625.303	Leukotriene C4
C05810	C46H70O	638.543	2-Octaprenylphenol
C04216	C35H60O7P2	654.381	all-trans-Heptaprenyl diphosphate
C01204	C6H18O24P6	659.861	myo-Inositol hexakisphosphate;Phyticacid;Phytate;1D-myo-Inositol1,2,3,4,5,6-hexakisphosphate;D-myo-Inositol1,2,3,4,5,6-hexakisphosphate;myo-Inositol1,2,3,4,5,6-hexakisphosphate;Inositol1,2,3,4,5,6-hexakisphosphate;1D-myo-Inositolhexakisphosphate
C03263	C36H44N4O8	660.316	Coproporphyrinogen III
C05768	C36H44N4O8	660.316	Coproporphyrinogen I
C00003	C21H28N7O14P2	664.117	NAD+;NAD;Nicotinamideadeninedinucleotide;DPN;Diphosphopyridinenucleotide;Nadide
C00857	C21H27N6O15P2	665.101	Deamino-NAD+;Deamido-NAD+;Deamido-NAD
C00004	C21H29N7O14P2	665.125	NADH;DPNH
C01613	C24H42O21	666.222	Stachyose
C04631	C20H29N3O19P2	677.087	UDP-N-acetyl-3-(1-carboxyvinyl)-D-glucosamine;UDP-N-acetyl-3-O-(1-carboxyvinyl)-D-glucosamine;UDP-N-acetylglucosamine-3-O-pyruvateether;UDP-N-acetylglucosamineenolpyruvate
C01050	C20H31N3O19P2	679.103	UDP-N-acetylmuramate;UDP-N-acetylmuramicacid;UDP-MurNAc
C05809	C47H70O3	682.532	3-Octaprenyl-4-hydroxybenzoate;4-Hydroxy-3-octaprenylbenzoate
C05813	C47H70O3	682.532	2-Octaprenyl-6-methoxy-1,4-benzoquinone
C04494	C10H18N5O20P5	682.923	Guanosine 3'-diphosphate 5'-triphosphate;Guanosine5'-triphosphate,3'-diphosphate
C00882	C21H35N7O13P2S	687.149	Dephospho-CoA
C05814	C48H72O3	696.548	2-Octaprenyl-3-methyl-6-methoxy-1,4-benzoquinone
C04144	C29H37N9O12	703.256	Tetrahydropteroyltri-L-glutamate
C04489	C30H39N9O12	717.272	5-Methyltetrahydropteroyltri-L-glutamate
C02739	C15H25N5O20P4	719.004	1-(5-Phospho-D-ribosyl)-ATP;Phosphoribosyl-ATP;N1-(5-Phospho-D-ribosyl)-ATP;1-(5-Phosphoribosyl)-ATP
C04146	C40H68O7P2	722.444	all-trans-Octaprenyl diphosphate;Farnesylfarnesylgeraniol
C03427	C40H68O7P2	722.444	Prephytoene diphosphate
C00006	C21H29N7O17P3	744.083	NADP+;NADP;Nicotinamideadeninedinucleotidephosphate;beta-Nicotinamideadeninedinucleotidephosphate;TPN;Triphosphopyridinenucleotide
C00005	C21H30N7O17P3	745.091	NADPH;TPNH
C01212	C23H36N4O20P2	750.14	UDP-N-acetylmuramoyl-L-alanine
C00010	C21H36N7O16P3S	767.115	CoA;CoenzymeA;CoA-SH
C01217	C30H45N6O16P	776.263	5,6,7,8-Tetrahydromethanopterin;H4MPT
C00016	C27H33N9O15P2	785.157	FAD;Flavinadeninedinucleotide
C01352	C27H35N9O15P2	787.173	FADH2
C04377	C31H45N6O16P	788.263	5,10-Methylenetetrahydromethanopterin;N5,N10-Methylenetetrahydromethanopterin
C00024	C23H38N7O17P3S	809.126	Acetyl-CoA;AcetylcoenzymeA
C00894	C24H38N7O17P3S	821.126	Propenoyl-CoA;Acryloyl-CoA;Acrylyl-CoA
C00100	C24H40N7O17P3S	823.141	Propanoyl-CoA;Propionyl-CoA;PropionylcoenzymeA
C00877	C25H40N7O17P3S	835.141	Crotonoyl-CoA;Crotonyl-CoA;2-Butenoyl-CoA;trans-But-2-enoyl-CoA;But-2-enoyl-CoA
C03460	C25H40N7O17P3S	835.141	2-Methylprop-2-enoyl-CoA;Methacrylyl-CoA;Methylacrylyl-CoA
C01051	C40H44N4O16	836.275	Uroporphyrinogen III
C05766	C40H44N4O16	836.275	Uroporphyrinogen I
C00136	C25H42N7O17P3S	837.157	Butanoyl-CoA;Butyryl-CoA
C00630	C25H42N7O17P3S	837.157	2-Methylpropanoyl-CoA;2-Methylpropionyl-CoA;Isobutyryl-CoA
C15672	C49H58FeN4O5	838.376	Heme O
C05668	C24H40N7O18P3S	839.136	3-Hydroxypropionyl-CoA;3-HydroxypropionylcoenzymeA;3-Hydroxypropanoyl-CoA;3-HydroxypropanoylcoenzymeA;beta-Hydroxypropionyl-CoA
C17556	C55H91O4P	846.665	di-trans,poly-cis-Undecaprenyl phosphate;Undecaprenylphosphate
C03069	C26H42N7O17P3S	849.157	3-Methylcrotonyl-CoA;3-Methylbut-2-enoyl-CoA;3-Methylcrotonoyl-CoA;Dimethylacryloyl-CoA
C03345	C26H42N7O17P3S	849.157	2-Methylbut-2-enoyl-CoA;trans-2-Methylbut-2-enoyl-CoA;Tiglyl-CoA;(E)-2-Methylcrotonoyl-CoA;Methylcrotonoyl-CoA;Methylcrotonyl-CoA;Tigloyl-CoA;2-Methylcrotanoyl-CoA
C00332	C25H40N7O18P3S	851.136	Acetoacetyl-CoA;AcetoacetylcoenzymeA;3-Acetoacetyl-CoA
C15980	C26H44N7O17P3S	851.173	(S)-2-Methylbutanoyl-CoA
C02939	C26H44N7O17P3S	851.173	3-Methylbutanoyl-CoA;Isovaleryl-CoA
C15670	C49H56FeN4O6	852.355	Heme A
C00083	C24H38N7O19P3S	853.116	Malonyl-CoA;MalonylcoenzymeA
C11062	C25H42N7O18P3S	853.152	4-Hydroxybutyryl-CoA
C01144	C25H42N7O18P3S	853.152	(S)-3-Hydroxybutanoyl-CoA;(S)-3-Hydroxybutyryl-CoA
C06000	C25H42N7O18P3S	853.152	(S)-3-Hydroxyisobutyryl-CoA
C05116	C25H42N7O18P3S	853.152	3-Hydroxybutanoyl-CoA
C01024	C40H46N4O17	854.286	Hydroxymethylbilane
C05778	C42H46N4O16	862.291	Sirohydrochlorin
C05271	C27H44N7O17P3S	863.173	trans-Hex-2-enoyl-CoA;(2E)-Hexenoyl-CoA
C02463	C42H48N4O16	864.307	Precorrin 2;Dihydrosirohydrochlorin
C03344	C26H42N7O18P3S	865.152	2-Methylacetoacetyl-CoA;2-Methyl-3-acetoacetyl-CoA
C05270	C27H46N7O17P3S	865.188	Hexanoyl-CoA
C00091	C25H40N7O19P3S	867.131	Succinyl-CoA;SuccinylcoenzymeA
C00683	C25H40N7O19P3S	867.131	(S)-Methylmalonyl-CoA;(S)-Methylmalonyl-coenzymeA;(2S)-Methylmalonyl-CoA;D-Methylmalonyl-CoA
C05998	C26H44N7O18P3S	867.168	3-Hydroxyisovaleryl-CoA;3-HydroxyisovalerylcoenzymeA
C04405	C26H44N7O18P3S	867.168	(2S,3S)-3-Hydroxy-2-methylbutanoyl-CoA;(S)-3-Hydroxy-2-methylbutyryl-CoA
C00512	C28H40N7O17P3S	871.141	S-Benzoate coenzyme A;Benzoyl-CoA
C16468	C28H44N7O17P3S	875.173	(2E)-5-Methylhexa-2,4-dienoyl-CoA
C16470	C28H46N7O17P3S	877.188	5-Methylhex-4-enoyl-CoA
C11949	C28H46N7O17P3S	877.188	3-Isopropylbut-3-enoyl-CoA
C00531	C26H40N7O19P3S	879.131	Itaconyl-CoA
C05269	C27H44N7O18P3S	879.168	3-Oxohexanoyl-CoA;3-Ketohexanoyl-CoA
C00692	C28H43N5O23P2	879.182	UDP-N-acetylmuramoyl-L-alanyl-D-glutamate
C00527	C26H42N7O19P3S	881.147	Glutaryl-CoA
C05268	C27H46N7O18P3S	881.183	(S)-Hydroxyhexanoyl-CoA;(S)-3-Hydroxyhexanoyl-CoA
C16471	C28H44N7O18P3S	891.168	5-Methyl-3-oxo-4-hexenoyl-CoA
C05276	C29H48N7O17P3S	891.204	trans-Oct-2-enoyl-CoA;(2E)-Octenoyl-CoA
C14144	C27H42N7O19P3S	893.147	5-Carboxy-2-pentenoyl-CoA
C16469	C28H46N7O18P3S	893.183	3-Hydroxy-5-methylhex-4-enoyl-CoA
C01944	C29H50N7O17P3S	893.22	Octanoyl-CoA
C00540	C30H42N7O17P3S	897.157	Cinnamoyl-CoA
C09825	C28H44N7O19P3S	907.163	6-Oxo-2-hydroxycyclohexane-1-carboxyl-CoA
C05267	C29H48N7O18P3S	907.199	3-Oxooctanoyl-CoA
C02232	C27H42N7O20P3S	909.142	3-Oxoadipyl-CoA;beta-Ketoadipyl-CoA
C01063	C28H46N7O19P3S	909.178	6-Carboxyhexanoyl-CoA;Pimeloyl-CoA
C05266	C29H50N7O18P3S	909.215	(S)-Hydroxyoctanoyl-CoA;(S)-3-Hydroxyoctanoyl-CoA
C14145	C27H44N7O20P3S	911.157	(3S)-3-Hydroxyadipyl-CoA
C00356	C27H44N7O20P3S	911.157	(S)-3-Hydroxy-3-methylglutaryl-CoA;Hydroxymethylglutaryl-CoA;HydroxymethylglutaroylcoenzymeA;HMG-CoA;3-Hydroxy-3-methylglutaryl-CoA
C07118	C30H42N7O18P3S	913.152	Benzoyl acetyl-CoA;BenzoylacetylcoenzymeA
C00223	C30H42N7O18P3S	913.152	p-Coumaroyl-CoA;4-Coumaroyl-CoA;4-Hydroxycinnamoyl-CoA
C00748	C42H44FeN4O16	916.21	Siroheme
C11946	C31H50N7O17P3S	917.22	cis-2-Methyl-5-isopropylhexa-2,5-dienoyl-CoA
C11945	C31H50N7O17P3S	917.22	trans-2-Methyl-5-isopropylhexa-2,5-dienoyl-CoA
C16466	C30H48N7O18P3S	919.199	7-Methyl-3-oxo-6-octenoyl-CoA
C05275	C31H52N7O17P3S	919.235	trans-Dec-2-enoyl-CoA;(2E)-Decenoyl-CoA
C05274	C31H54N7O17P3S	921.251	Decanoyl-CoA
C06714	C28H46N7O20P3S	925.173	3-Hydroxypimeloyl-CoA;3-Hydroxypimelyl-CoA
C04574	C55H92O7P2	926.632	di-trans,poly-cis-Undecaprenyl diphosphate;Undecaprenyldiphosphate;Bactoprenyldiphosphate
C00323	C30H42N7O19P3S	929.147	Caffeoyl-CoA
C11947	C31H52N7O18P3S	935.23	3-Hydroxy-2,6-dimethyl-5-methylene-heptanoyl-CoA
C05265	C31H52N7O18P3S	935.23	3-Oxodecanoyl-CoA
C05264	C31H54N7O18P3S	937.246	(S)-Hydroxydecanoyl-CoA;(S)-3-Hydroxydecanoyl-CoA
C00406	C31H44N7O19P3S	943.163	Feruloyl-CoA;trans-Feruloyl-CoA
C03221	C33H56N7O17P3S	947.267	2-trans-Dodecenoyl-CoA;(2E)-Dodec-2-enoyl-CoA;(2E)-Dodecenoyl-CoA
C01832	C33H58N7O17P3S	949.282	Lauroyl-CoA;LauroylcoenzymeA;Dodecanoyl-CoA
C15547	C32H42N7O19P3S	953.147	1,4-Dihydroxy-2-naphthoyl-CoA
C16339	C33H52N7O18P3S	959.23	(+)-7-Isojasmonic acid CoA
C05263	C33H56N7O18P3S	963.262	3-Oxododecanoyl-CoA
C05262	C33H58N7O18P3S	965.277	(S)-3-Hydroxydodecanoyl-CoA
C03160	C32H44N7O20P3S	971.157	2-Succinylbenzoyl-CoA;o-Succinylbenzoyl-CoA;Succinylbenzoyl-CoA
C05273	C35H60N7O17P3S	975.298	trans-Tetradec-2-enoyl-CoA;(2E)-Tetradecenoyl-CoA
C02593	C35H62N7O17P3S	977.314	Tetradecanoyl-CoA;Myristoyl-CoA
C04675	C32H52N7O20P3S	979.22	3-Hydroxy-3-(4-methylpent-3-en-1-yl)glutaryl-CoA
C16335	C35H56N7O18P3S	987.262	OPC4-CoA
C05261	C35H60N7O18P3S	991.293	3-Oxotetradecanoyl-CoA
C05260	C35H62N7O18P3S	993.308	(S)-3-Hydroxytetradecanoyl-CoA
C16338	C35H54N7O19P3S	1001.24	3-Oxo-OPC4-CoA
C05272	C37H64N7O17P3S	1003.33	trans-Hexadec-2-enoyl-CoA;trans-2-Hexadecenoyl-CoA;(2E)-Hexadecenoyl-CoA
C14117	C36H46N7O19P3S	1005.18	Naphthyl-2-methylene-succinyl-CoA
C00154	C37H66N7O17P3S	1005.34	Palmitoyl-CoA;Hexadecanoyl-CoA
C14116	C36H48N7O19P3S	1007.19	Naphthyl-2-methyl-succinyl-CoA
C05892	C34H55N7O24P2	1007.28	UDP-N-acetylmuramoyl-L-alanyl-gamma-D-glutamyl-L-lysine
C16331	C37H60N7O18P3S	1015.29	OPC6-CoA
C05259	C37H64N7O18P3S	1019.32	3-Oxopalmitoyl-CoA;3-Ketopalmitoyl-CoA;3-Oxohexadecanoyl-CoA
C05258	C37H66N7O18P3S	1021.34	(S)-3-Hydroxyhexadecanoyl-CoA
C16334	C37H58N7O19P3S	1029.27	3-Oxo-OPC6-CoA
C16216	C39H68N7O18P3S	1047.36	3-Oxostearoyl-CoA;3-Oxooctadecanoyl-CoA;beta-Ketostearoyl-CoA;3-Ketostearoyl-CoA
C16217	C39H70N7O18P3S	1049.37	3-Hydroxyoctadecanoyl-CoA;3-Hydroxystearoyl-CoA;beta-Hydroxystearoyl-CoA
C04877	C35H55N7O26P2	1051.27	UDP-N-acetylmuramoyl-L-alanyl-D-gamma-glutamyl-meso-2,6-diaminopimelate;UDP-N-acetylmuramoyl-L-alanyl-D-gamma-glutamyl-meso-2,6-diamino-heptanedioate
C16330	C39H62N7O19P3S	1057.3	3-Oxo-OPC8-CoA
C05337	C45H74N7O19P3S	1141.4	Chenodeoxycholoyl-CoA;3alpha,7alpha-Dihydroxy-5beta-cholanoyl-CoA
C04702	C40H65N9O26P2	1149.35	UDPMurAc(oyl-L-Ala-D-gamma-Glu-L-Lys-D-Ala-D-Ala);UDP-N-acetylmuramoyl-L-alanyl-gamma-D-glutamyl-L-lysyl-D-alanyl-D-alanine
C05447	C48H78N7O19P3S	1181.43	3alpha,7alpha-Dihydroxy-5beta-cholest-24-enoyl-CoA
C04644	C48H80N7O19P3S	1183.44	3alpha,7alpha-Dihydroxy-5beta-cholestanoyl-CoA
C04882	C41H65N9O28P2	1193.34	UDP-N-acetylmuramoyl-L-alanyl-D-glutamyl-6-carboxy-L-lysyl-D-alanyl-D-alanine;UDP-N-acetylmuramoyl-L-alanyl-D-glutamyl-meso-2,6-diaminopimeloyl-D-alanyl-D-alanine
C05460	C48H78N7O20P3S	1197.42	3alpha,7alpha,12alpha-Trihydroxy-5beta-cholest-24-enoyl-CoA
C04760	C48H80N7O20P3S	1199.44	3alpha,7alpha,12alpha-Trihydroxy-5beta-cholestanoyl-CoA
C04851	C86H143N7O21P2	1671.98	MurAc(oyl-L-Ala-D-gamma-Glu-L-Lys-D-Ala-D-Ala)-diphospho-undecaprenol;Undecaprenyl-diphospho-N-acetylmuramoyl-L-alanyl-gamma-D-glutamyl-L-lysyl-D-alanyl-D-alanine
C05897	C87H143N7O23P2	1715.97	Undecaprenyl-diphospho-N-acetylmuramoyl-L-alanyl-D-glutamyl-meso-2,6-diaminopimeloyl-D-alanyl-D-alanine
C05893	C94H156N8O26P2	1875.06	Undecaprenyl-diphospho-N-acetylmuramoyl-(N-acetylglucosamine)-L-alanyl-gamma-D-glutamyl-L-lysyl-D-alanyl-D-alanine
C05898	C95H156N8O28P2	1919.05	Undecaprenyl-diphospho-N-acetylmuramoyl-(N-acetylglucosamine)-L-alanyl-D-glutamyl-meso-2,6-diaminopimeloyl-D-alanyl-D-alanine
