# Supplementary material for: AMDORAP: Non-targeted metabolic profiling based on high-resolution LC-MS
Source: BMC Bioinformatics. 2011 Jun 24;12:259. doi: 10.1186/1471-2105-12-259 (PMC3149581; doi:10.1186/1471-2105-12-259)
Supplement: Additional file 2 — A list of 20 authentic compounds. These compounds were measured by LC-orbitrap. Obtained information (MS2 and retention time) were used to identify the compounds. [file 1471-2105-12-259-S2.XLSX]

## Sheet: Additional file 2
KEGG_ID	Formula	MW	Name	KNApSAcK_ID
C00025	C5H9NO4	147.053	L-Glutamate;L-Glutamicacid;L-Glutaminicacid;Glutamate	C00001358
C00047	C6H14N2O2	146.106	L-Lysine;Lysineacid;2,6-Diaminohexanoicacid	C00001378
C00064	C5H10N2O3	146.069	L-Glutamine;L-2-Aminoglutaramicacid	C00001359
C00065	C3H7NO3	105.043	L-Serine;L-2-Amino-3-hydroxypropionicacid;L-3-Hydroxy-alanine;Serine	C00001393
C00073	C5H11NO2S	149.051	L-Methionine;Methionine;L-2-Amino-4methylthiobutyricacid	C00001379
C00078	C11H12N2O2	204.09	L-Tryptophan;Tryptophan;(S)-alpha-Amino-beta-(3-indolyl)-propionicacid	C00001396
C00079	C9H11NO2	165.079	L-Phenylalanine;(S)-alpha-Amino-beta-phenylpropionicacid	C00001386
C00082	C9H11NO3	181.074	L-Tyrosine;(S)-3-(p-Hydroxyphenyl)alanine;(S)-2-Amino-3-(p-hydroxyphenyl)propionicacid;Tyrosine	C00001397
C00123	C6H13NO2	131.095	L-Leucine;2-Amino-4-methylvalericacid;(2S)-alpha-2-Amino-4-methylvalericacid;(2S)-alpha-Leucine	C00001377
C00148	C5H9NO2	115.063	L-Proline;2-Pyrrolidinecarboxylicacid	C00001388
C00170	C11H15N5O3S	297.09	5'-Methylthioadenosine;Methylthioadenosine;S-Methyl-5'-thioadenosine;5-Methylthioadenosine;5'-Deoxy-5'-(methylthio)adenosine;Thiomethyladenosine;MTA
C00183	C5H11NO2	117.079	L-Valine;2-Amino-3-methylbutyricacid	C00001398
C00299	C9H12N2O6	244.07	Uridine	C00019674
C00327	C6H13N3O3	175.096	L-Citrulline;2-Amino-5-ureidovalericacid;Citrulline	C00001348
C00407	C6H13NO2	131.095	L-Isoleucine;2-Amino-3-methylvalericacid	C00001374
C00437	C7H14N2O3	174.1	N-Acetylornithine;N2-Acetyl-L-ornithine
C00719	C5H11NO2	117.079	Betaine;Trimethylaminoacetate;Glycinebetaine;N,N,N-Trimethylglycine;Trimethylammonioacetate	C00007291
C00864	C9H17NO5	219.111	Pantothenate;Pantothenicacid;(R)-Pantothenate	C00001550
C00979	C5H9NO4	147.053	O-Acetyl-L-serine;O3-Acetyl-L-serine	C00007459
C00993	C6H12N2O3	160.085	D-Alanyl-D-alanine;D-Ala-D-Ala	C00019576
